# Supplementary material for: Broadband synergy versus oscillatory redundancy in the visual cortex
Source: Nat Commun. 2026 Apr 28;17:5568. doi: 10.1038/s41467-026-72444-2 (PMC13294381; doi:10.1038/s41467-026-72444-2)
Supplement: Supplementary file 4 — Source data [file 41467_2026_72444_MOESM4_ESM.xlsx]

## Sheet: Figure 2
Panel A							Panel B														Panel C
Spectral decoupling							Time series														Mutual information
S1		S2		M1			S1				S2				M1						S1		S2		M1
BB	NBG	BB	NBG	BB	NBG		BB		NBG		BB		NBG		BB		NBG				MI-BB	MI-NBG	MI-BB	MI-NBG	MI-BB	MI-NBG
0.0577311	0.0224742	0.0571964	0.0197917	0.0594946	0.140797		Gratings	Noise	Gratings	Noise	Gratings	Noise	Gratings	Noise	Gratings	Natural Images	Gratings	Natural Images			0.026738	-0.0040107	-0.00797872	0.117021	-0.00677966	0.000847458
0.0559816	0.0272391	0.0648381	0.0507799	0.0533162	0.088356		0.160428	-0.187166	0.561497	0.294118	-0.382979	-0.510638	-0.159574	0.446809	1.54589	1.15942	1.15942	1.01449			0.0256982	-0.0040107	-0.00695922	0.102748	-0.00612053	0.00546139
0.0563531	0.0179019	0.0752286	-0.0290045	0.072526	0.0630348		0.243613	-0.187166	0.561497	0.294118	-0.382979	-0.461418	-0.134965	0.496028	1.54589	1.22993	1.15942	1.01449			0.0246583	-0.0040107	-0.00593972	0.0884752	-0.00546139	0.0100753
0.0600185	-0.0283929	0.0716402	0.0264127	0.0697155	0.0546862		0.26738	-0.187166	0.561497	0.294118	-0.382979	-0.412199	-0.110355	0.545248	1.54589	1.15555	1.15942	1.01449			0.0236185	-0.0040107	-0.00492021	0.0742021	-0.00480226	0.0146893
0.0570153	-0.00914268	0.0619558	0.0122472	0.0604479	0.0168397		0.231729	-0.187166	0.561497	0.294118	-0.382979	-0.362979	-0.0857447	0.594468	1.54589	1.08117	1.15942	1.00274			0.0225787	-0.0040107	-0.00390071	0.0599291	-0.00414313	0.0193032
0.0580371	-0.0566271	0.0654183	0.02843	0.0705238	0.00328008		0.154486	-0.190137	0.561497	0.294118	-0.382979	-0.313759	-0.0611348	0.643688	1.54589	1.0628	1.1908	1.00289			0.0215389	-0.0040107	-0.00288121	0.045656	-0.00348399	0.0239171
0.0638016	-0.00818195	0.0635729	0.0195907	0.0762523	0.0284767		0.112894	-0.210933	0.561497	0.294118	-0.382979	-0.264539	-0.0365248	0.692908	1.54589	1.0628	1.281	1.03865			0.0204991	-0.0040107	-0.0018617	0.031383	-0.00282486	0.0285311
0.0602708	0.0165023	0.0621002	0.0200374	0.066658	0.00189391		0.0713012	-0.213904	0.561497	0.294118	-0.382979	-0.215319	-0.0119149	0.742128	1.54589	1.0628	1.29968	1.03865			0.0176768	-0.0040107	-0.00132979	0.022961	-0.00141243	0.0293785
0.0641015	0.0560376	0.0602627	0.0417164	0.05883	0.00122954		0.0297089	-0.213904	0.561497	0.282234	-0.382979	-0.191489	0.0253901	0.765957	1.54589	1.0628	1.33237	1.06667			0.0126263	-0.00460487	-0.00115248	0.020922	0.000188324	0.0274011
0.0606539	0.0598099	0.0535373	0.0592435	0.0456896	0.0176497		-0.0118835	-0.219846	0.567439	0.273321	-0.377589	-0.191489	0.0746099	0.782128	1.54589	1.0628	1.36119	1.09549			0.00534759	-0.00668449	-0.000132979	0.018883	0.000847458	0.0254237
0.0655628	0.0826541	0.0584065	0.0425544	0.0509146	0.0328738		-0.0534759	-0.240642	0.588235	0.294118	-0.352979	-0.191489	0.12383	0.855957	1.54589	1.0628	1.37988	1.11417			0.00326797	-0.00876411	0.00265957	0.0195035	0.00216573	0.0201507
0.0653191	0.0889391	0.0597893	0.0671345	0.0474967	0.0294971		-0.0534759	-0.261438	0.609031	0.314914	-0.351064	-0.191489	0.150355	0.839007	1.54589	1.0628	1.39856	1.13286			0.0026738	-0.00935829	0.00514184	0.0199468	0.00207156	0.01629
0.0618467	0.0933052	0.0607472	0.0472037	0.0531418	0.0333768		-0.0683304	-0.282234	0.629828	0.365419	-0.366454	-0.176099	0.174965	0.799007	1.54589	1.0628	1.40097	1.11899			0.00356506	-0.00891266	0.00718085	0.0202128	0.00141243	0.0079096
0.0638641	0.0921657	0.0573594	0.0587869	0.0543189	0.0804069		-0.0802139	-0.294118	0.650624	0.409982	-0.382979	-0.151489	0.191489	0.757872	1.54589	1.0628	1.37939	1.08953			0.00549614	-0.00787285	0.00921986	0.0212323	0.000753296	-0.00536723
0.0578768	0.0806675	0.0548583	0.0811733	0.0560188	0.0626247		-0.077243	-0.291147	0.662507	0.418895	-0.382979	-0.12766	0.191489	0.731702	1.54589	1.0628	1.35266	1.0575			0.00653595	-0.00683304	0.0151596	0.029078	9.4162e-05	-0.00734463
0.0615421	0.0824558	0.0645245	0.0821948	0.071941	0.0454239		-0.0564468	-0.270351	0.620915	0.356506	-0.382979	-0.12766	0.191489	0.657872	1.54589	1.0628	1.35266	1.03882			0.00846702	-0.00579323	0.0206117	0.0192819	0.000564972	-0.00706215
0.0605979	0.0729297	0.0599597	0.101296	0.0745971	0.0187402		-0.0534759	-0.26738	0.543672	0.294118	-0.364894	-0.12766	0.191489	0.620213	1.54589	1.0628	1.31563	1.00162			0.00995247	-0.00534759	0.0246454	0.00700355	0.00122411	-0.00301318
0.0568015	0.0701658	0.0662326	0.106369	0.0772181	0.00110185		-0.0653595	-0.26738	0.472371	0.26738	-0.351064	-0.116879	0.180709	0.595603	1.54589	1.0628	1.31739	0.977299			0.0112894	-0.00475342	0.0266844	0.00806738	0.00207156	0.000376648
0.0592695	0.0763933	0.064759	0.0942271	0.0824604	0.0209026		-0.0802139	-0.26738	0.411963	0.279263	-0.351064	-0.0957447	0.159574	0.560567	1.54589	1.0628	1.3285	0.958618			0.013369	-0.0026738	0.0287234	0.0101064	0.00338983	-0.00423729
0.0657017	0.0988326	0.0657675	0.126163	0.0783772	0.0702525		-0.0802139	-0.26738	0.356506	0.320856	-0.351064	-0.0957447	0.159574	0.462128	1.54589	1.0628	1.32641	0.942029			0.0144088	0.000445633	0.0285018	0.00837766	0.00536723	0.00894539
0.0664929	0.0873439	0.0715765	0.125477	0.073983	0.0681459		-0.0802139	-0.26738	0.30105	0.383244	-0.351064	-0.0957447	0.159574	0.488369	1.54589	1.0628	1.30773	0.942029			0.0147059	0.0013369	0.0274823	0.00576241	0.00687382	0.0188324
0.0666954	0.0722188	0.067835	0.163754	0.0730248	0.0446519		-0.0505051	-0.26738	0.245593	0.445633	-0.364539	-0.10922	0.132624	0.524113	1.54589	1.0628	1.30435	0.957329			0.0155971	0.000891266	0.0269947	0.00385638	0.00762712	0.0271186
0.0633762	0.0902082	0.0784604	0.18833	0.0716216	0.0649445		-0.0356506	-0.258467	0.231729	0.472371	-0.376809	-0.121489	0.0834043	0.530213	1.54589	1.0628	1.29452	0.97601			0.0176768	0	0.0300532	0.00283688	0.00743879	0.0341808
0.0718495	0.103388	0.081836	0.194	0.08069	0.0572804		-0.0564468	-0.243613	0.273321	0.445633	-0.352199	-0.0968794	0.0341844	0.480993	1.54589	1.0628	1.28019	0.999044			0.0197564	0	0.0322695	0.00265957	0.00612053	0.0361582
0.0783074	0.104872	0.0834555	0.202802	0.085249	0.0763433		-0.077243	-0.264409	0.314914	0.383244	-0.327589	-0.0722695	0.00843972	0.431773	1.54589	1.0628	1.28019	1.03641			0.021836	-0.00178253	0.0332447	0.00319149	0.0059322	0.0398305
0.0863325	0.109655	0.0843755	0.183317	0.0791257	0.0843713		-0.0445633	-0.26738	0.356506	0.320856	-0.319149	-0.0638298	0.0161702	0.382553	1.54589	1.0628	1.28019	1.00353			0.0239156	-0.00326797	0.0323582	0.00393395	0.00743879	0.0411488
0.0908896	0.133953	0.0730914	0.181008	0.0751927	0.066536		-0.026738	-0.26738	0.398099	0.246583	-0.319149	-0.072695	0.0407801	0.37766	1.54589	1.0628	1.26812	0.990338			0.0256982	-0.00430778	0.0282801	0.00367908	0.0108286	0.0419962
0.0850182	0.116131	0.0731984	0.155256	0.0691776	0.0254096		-0.0326797	-0.26738	0.427807	0.181224	-0.320709	-0.097305	0.0653901	0.448369	1.54589	1.0628	1.25604	0.990338			0.026738	-0.00534759	0.0260638	0.0034242	0.0161017	0.0466102
0.0812225	0.100518	0.0699163	0.145981	0.0630694	0.0600881		-0.0534759	-0.26738	0.427807	0.160428	-0.345319	-0.121915	0.09	0.472979	1.54589	1.0628	1.25492	0.990338			0.0256982	-0.00534759	0.0234043	0.00316933	0.0180791	0.0446328
0.0831578	0.106872	0.0680887	0.130825	0.0643598	0.0739989		-0.0534759	-0.26738	0.365419	0.0980392	-0.332199	-0.12766	0.0768794	0.459858	1.54589	1.0628	1.23624	0.990338			0.0246583	-0.00609031	0.0215869	0.00291445	0.0186441	0.0440678
0.0743468	0.106592	0.0612879	0.141267	0.069222	0.102017		-0.0683304	-0.282234	0.317885	0.0802139	-0.307589	-0.12766	0.0407092	0.423688	1.54589	1.0628	1.23188	0.990338			0.0240642	-0.00668449	0.0226064	0.00265957	0.0180791	0.0440678
0.0779539	0.11366	0.0597215	0.128548	0.0770462	0.0883303		-0.0802139	-0.285205	0.30303	0.0980392	-0.291489	-0.12766	0	0.374468	1.54589	1.0628	1.23188	0.972629			0.0242127	-0.00609031	0.0226064	0.00265957	0.0167608	0.0432203
0.0750796	0.0955617	0.0672489	0.133279	0.0779175	0.0783731		-0.0802139	-0.270351	0.304516	0.139632	-0.316099	-0.12766	0	0.325248	1.54589	1.0628	1.2285	0.938648			0.0252525	-0.00193108	0.0211879	0.00738771	0.0154426	0.0372881
0.075313	0.0906588	0.0593657	0.119822	0.0811954	0.0643364		-0.0802139	-0.291147	0.190137	0.181224	-0.319149	-0.12766	-0.0215603	0.319149	1.54589	1.0628	1.20982	0.919967			0.0245098	0.000445633	0.0195479	0.0141844	0.0124294	0.030226
0.0742687	0.0996945	0.0601657	0.122764	0.0770885	0.0840803		-0.0802139	-0.294118	0.0757576	0.222816	-0.333404	-0.141915	-0.0176596	0.319149	1.54589	1.0628	1.20773	0.884697			0.0222816	0.00193108	0.0178191	0.0209811	0.0110169	0.0161959
0.0788933	0.0954086	0.0637411	0.111219	0.0927646	0.122389		-0.0802139	-0.294118	0.026738	0.240642	-0.358014	-0.166525	0.00695035	0.33305	1.54589	1.0628	1.20773	0.869565			0.0191622	0.00861557	0.00864362	0.0277778	0.0112053	0.00122411
0.0828094	0.124553	0.0643032	0.121285	0.0976686	0.118428		-0.0802139	-0.294118	0.0148544	0.240642	-0.382624	-0.191135	0.0315603	0.38227	1.54038	1.0628	1.20773	0.875207			0.0160428	0.0294118	0.00585106	0.0308511	0.0118644	-0.00338983
0.0855135	0.116376	0.0623877	0.113356	0.10228	0.118043		-0.0802139	-0.294118	-0.026738	0.240642	-0.382979	-0.191489	0.0804255	0.431489	1.53093	1.0628	1.2079	0.89372			0.0108437	0.0325312	0.00434397	0.0314273	0.0158192	-0.00404896
0.0798516	0.0903371	0.0602156	0.101263	0.11095	0.126507		-0.121806	-0.314914	-0.026738	0.219846	-0.382979	-0.174539	0.061844	0.463759	1.52148	1.0628	1.22658	0.89372			0.00861557	0.0334225	0.00248227	0.0320035	0.01742	-0.00235405
0.0766562	0.100248	0.0609092	0.0971994	0.111434	0.131091		-0.148544	-0.320856	0.00297089	0.288176	-0.363688	-0.149929	0.0319149	0.488369	1.51204	1.0628	1.23188	0.907085			0.00668449	0.0329768	0.00146277	0.0401596	0.0183616	4.55365e-18
0.0789832	0.112114	0.0584836	0.0971115	0.111414	0.149653		-0.16934	-0.320856	0.026738	0.365419	-0.319149	-0.12766	0.0295745	0.512979	1.50259	1.0628	1.23188	0.933641			0.00371361	0.0320856	0.000443262	0.0429965	0.0194915	0.00160075
0.0805301	0.103335	0.061165	0.0892117	0.112347	0.20829		-0.190137	-0.320856	0.0297089	0.40107	-0.319149	-0.12766	0.00496454	0.537589	1.49314	1.0628	1.2367	0.968593			0.00163399	0.0320856	0	0.0444592	0.0194915	0.00094162
0.0757211	0.0898441	0.0583357	0.0922188	0.0982836	0.218919		-0.210933	-0.320856	0.0505051	0.40107	-0.319149	-0.147305	0.0196454	0.581844	1.48369	1.0628	1.27407	0.987274			0.00222816	0.0294118	-0.000531915	0.0452128	0.0189266	0.0262712
0.0889935	0.0903047	0.0610542	0.0899618	0.0867544	0.196542		-0.213904	-0.320856	0.0356506	0.40107	-0.319149	-0.171915	0.0442553	0.618723	1.47425	1.0628	1.28019	1.02157			0.00326797	0.025104	-0.00257092	0.0452128	0.0178908	0.0386064
0.0865195	0.11465	0.061223	0.0941753	0.0944734	0.205805		-0.190137	-0.320856	0.0386215	0.365419	-0.319149	-0.191489	0.0638298	0.648369	1.4648	1.0628	1.30048	1.05893			0.00430778	0.0210933	-0.00265957	0.0432624	0.0161959	0.037194
0.0863612	0.121333	0.0649068	0.0984359	0.0905416	0.207143		-0.160428	-0.320856	0.0594177	0.326797	-0.319149	-0.191489	0.0638298	0.697589	1.45535	1.0628	1.33317	1.08696			0.00534759	0.0200535	-0.00265957	0.0398936	0.0135593	0.0338983
0.0876852	0.122464	0.0663612	0.107882	0.0806517	0.181562		-0.160428	-0.320856	0.0802139	0.347594	-0.319149	-0.169149	0.0638298	0.724468	1.44591	1.0628	1.35185	1.08696			0.00222816	0.0190137	-0.00230496	0.0358156	0.0148776	0.0338983
0.0916493	0.12892	0.0673855	0.10316	0.0870979	0.143393		-0.181224	-0.320856	0.121806	0.347594	-0.319149	-0.144539	0.0638298	0.734043	1.43646	1.0628	1.37053	1.10483			0.000594177	0.0172311	-0.00128546	0.0320035	0.0152542	0.0334275
0.0905641	0.128572	0.0668604	0.0994845	0.0838303	0.121615		-0.187166	-0.318155	0.13369	0.347594	-0.319149	-0.12766	0.0715603	0.718582	1.42701	1.0628	1.37681	1.12352			-0.000445633	0.0155971	-0.000265957	0.0340426	0.0138418	0.0330508
0.0919962	0.108947	0.0689808	0.119732	0.079968	0.134375		-0.187166	-0.314374	0.13369	0.365419	-0.318723	-0.127234	0.0957447	0.669787	1.41756	1.0628	1.37681	1.12834			-0.00163399	0.0144088	0	0.035328	0.0109228	0.0323917
0.0887883	0.110097	0.068257	0.12822	0.077863	0.0997626		-0.187166	-0.310593	0.130719	0.407011	-0.294113	-0.102624	0.0957447	0.645177	1.40812	1.0628	1.3739	1.10966			-0.00371361	0.0123292	-0.000886525	0.0359043	0.0102637	0.0277778
0.0960819	0.127073	0.0710852	0.113753	0.082203	0.0922602		-0.187166	-0.306811	0.109923	0.448604	-0.287234	-0.0957447	0.0780142	0.620567	1.39867	1.0628	1.33657	1.09099			-0.00579323	0.0102496	-0.00265957	0.0356383	0.00960452	0.0265537
0.0949995	0.105956	0.0739331	0.112228	0.0821094	0.0376506		-0.187166	-0.30303	0.124777	0.490196	-0.287234	-0.10617	0.0534043	0.627234	1.38922	1.0628	1.29921	1.07231			-0.00609031	0.00995247	-0.00265957	0.0335993	0.00819209	0.0274011
0.0923298	0.0934496	0.0709467	0.0988731	0.0682616	0.0258281		-0.187166	-0.299249	0.13369	0.496138	-0.287234	-0.124539	0.0350355	0.670213	1.37978	1.0628	1.27102	1.04446			-0.00534759	0.0109923	-0.000975177	0.0324025	0.00677966	0.0327684
0.0927054	0.114633	0.0657275	0.0915732	0.0736046	0.046472		-0.187166	-0.295468	0.139632	0.487225	-0.287234	-0.0999291	0.0596454	0.670213	1.37033	1.0628	1.25234	1.01079			-0.00534759	0.0120321	0.00106383	0.0335106	0.00677966	0.0466102
0.091281	0.0942263	0.0653966	0.0778597	0.068526	0.0300213		-0.187166	-0.291687	0.160428	0.508021	-0.287234	-0.0753191	0.0638298	0.629362	1.36088	1.0628	1.23366	0.992113			-0.00430778	0.0120321	0.00265957	0.0363475	0.00677966	0.0466102
0.0843839	0.108038	0.0665191	0.0674503	0.0689085	0.0212454		-0.187166	-0.287906	0.160428	0.57041	-0.274113	-0.0507092	0.0638298	0.580142	1.35143	1.0628	1.23188	0.990338			-0.00326797	0.0127748	0.00265957	0.0383865	0.0039548	0.0461394
0.0827995	0.0828074	0.0617193	0.0541453	0.0660825	-0.00468871		-0.187166	-0.284125	0.175282	0.588235	-0.249504	-0.0319149	0.0580142	0.554184	1.34199	1.0628	1.23188	0.990338			-0.00222816	0.0147059	0.000797872	0.0367021	0.00112994	0.0454802
0.0759854	0.0505806	0.0631421	0.0426977	0.0678943	-0.0138449		-0.178253	-0.280344	0.16934	0.579323	-0.224894	-0.0319149	0.0334043	0.603404	1.33254	1.0628	1.23188	0.990338			-0.0013369	0.0175282	0	0.0352837	-9.4162e-05	0.0443503
0.0783303	0.0539217	0.0623845	0.0400687	0.0704184	-0.0109142		-0.157457	-0.276562	0.130719	0.555556	-0.246525	-0.0550355	0.0550355	0.629504	1.32309	1.0628	1.23237	0.990824			-0.0013369	0.018568	0.000310284	0.0336436	-0.000753296	0.0403955
0.0780492	0.0556927	0.0836078	-0.0487877	0.0618762	0.0276287		-0.136661	-0.272781	0.109923	0.513963	-0.255319	-0.0638298	0.0796454	0.654113	1.31365	1.0628	1.25105	1.0095			0.000445633	0.0204991	0.00132979	0.0305851	-0.000282486	0.0228814
0.0810382	0.0684743	0.0768008	-0.0449787	0.0639498	0.0132398		-0.13369	-0.269	0.106952	0.490196	-0.246809	-0.0553191	0.0957447	0.653191	1.3042	1.0628	1.28343	1.02819			0.000742721	0.0219846	0.00234929	0.0316046	0.000753296	0.0147834
0.0760467	0.061495	0.0584489	0.0256897	0.0712203	-0.0164196		-0.121806	-0.26738	0.118835	0.505051	-0.223404	-0.0319149	0.0969504	0.607589	1.29475	1.0628	1.30435	1.05509			0.000891266	0.0233214	0.00336879	0.0319149	0.00150659	0.0152542
0.0756324	0.0500181	0.0600527	0.02797	0.0645253	0.0123489		-0.10101	-0.273321	0.145573	0.546643	-0.223404	-0.0319149	0.12156	0.632199	1.2853	1.0628	1.30435	1.08696			0.0040107	0.0254011	0.00359043	0.0323138	0.000847458	0.0152542
0.0758335	0.0518825	0.0619166	0.0136563	0.0664454	0.0278603		-0.0802139	-0.294118	0.187166	0.588235	-0.223404	-0.0319149	0.12766	0.675319	1.27586	1.0628	1.30435	1.08696			0.00609031	0.0306001	0.00257092	0.0330674	0.000188324	0.0145951
0.0800216	0.0525114	0.0636786	0.0140137	0.0745691	0.0234585		-0.0594177	-0.294118	0.207962	0.650624	-0.167376	-0.0431206	0.116454	0.702128	1.26641	1.0628	1.30435	1.07102			0.00742721	0.033571	0.00155142	0.0310284	-0.00047081	0.0129944
0.0701274	0.0406659	0.0670211	0.0252053	0.0677059	0.0343413		-0.0386215	-0.279263	0.199049	0.683304	-0.0794326	-0.0638298	0.091844	0.698227	1.25696	1.0628	1.30435	1.07326			0.00935829	0.0356506	-0.000265957	0.0281915	-0.00112994	0.0112994
0.0713406	0.0489455	0.0640378	0.0196678	0.0632347	-0.0524098		-0.0356506	-0.26738	0.187166	0.721925	-0.177872	-0.0638298	0.067234	0.673617	1.24751	1.0628	1.30435	1.08696			0.0120321	0.0377302	-0.00132979	0.0241578	-0.00150659	0.00988701
0.0736103	0.0482822	0.0629601	0.0268769	0.0670203	-0.04924		-0.0564468	-0.26738	0.190137	0.781343	-0.191489	-0.0214184	0.0638298	0.649007	1.23807	1.0628	1.30435	1.08696			0.0120321	0.0398099	-0.00115248	0.0199468	-0.000188324	0.0079096
0.0759416	0.0546166	0.0628209	0.0190654	0.0714745	-0.058316		-0.077243	-0.26738	0.210933	0.822935	-0.177589	0	0.0916312	0.624397	1.22862	1.0628	1.30435	1.08696			0.0120321	0.040107	-0.000132979	0.0199468	0.000564972	0.00310734
0.0704397	0.0299966	0.0629122	0.0250177	0.0663652	-0.0152949		-0.0802139	-0.285205	0.213904	0.882353	-0.16617	0	0.12766	0.612979	1.21917	1.0628	1.30435	1.08696			0.0114379	0.040107	-0.000886525	0.0199468	0.00160075	0.00725047
0.0732572	0.0183622	0.0630757	0.0214656	0.0666889	0.00980679		-0.0802139	-0.294118	0.20202	0.956625	-0.19078	0	0.12766	0.637589	1.20973	1.0628	1.30435	1.07971			0.0109923	0.0418895	-0.00132979	0.0187943	0.0027307	0.0177024
0.0734933	0.0280472	0.0628496	0.013973	0.0577224	0.00501626		-0.0861557	-0.294118	0.193108	1.02793	-0.191489	-0.0239007	0.12766	0.662199	1.20028	1.0628	1.30435	1.0628			0.0120321	0.0481283	-0.00159574	0.0167553	0.00338983	0.0262712
0.0787982	0.0336928	0.0652057	0.0324483	0.0635674	0.0115899		-0.106952	-0.294118	0.213904	1.06952	-0.18734	-0.0485106	0.144255	0.637021	1.19083	1.0628	1.30435	1.0628			0.0120321	0.050208	-0.00261525	0.0147163	0.00404896	0.0282486
0.0742375	0.0357648	0.0652903	0.0250317	0.0688724	0.0134991		-0.106952	-0.273321	0.213904	1.09031	-0.181188	-0.054539	0.159574	0.578511	1.18138	1.0628	1.28937	1.04782			0.0112894	0.0515449	-0.00363475	0.016578	0.00564972	0.0321092
0.0707959	0.0209661	0.0668025	0.0271142	0.0698461	0.00240201		-0.121806	-0.26738	0.199049	1.05169	-0.175035	-0.0279433	0.157589	0.51461	1.17194	1.0628	1.27068	1.04816			0.00980392	0.0543672	-0.00398936	0.0179521	0.00677966	0.0344633
0.0717626	0.0245266	0.071191	0.0195918	0.0694157	0.0380463		-0.142602	-0.285205	0.160428	0.989305	-0.168883	0.0212766	0.132979	0.56383	1.16249	1.0628	1.25201	1.0628			0.0077243	0.0588235	-0.00398936	0.0175532	0.00659134	0.0335217
0.0698588	0.0168131	0.0672982	0.0122768	0.0805346	0.0504899		-0.160428	-0.320856	0.103981	0.926916	-0.16273	0.0319149	0.12766	0.593759	1.15304	1.0628	1.23334	1.0628			0.00564468	0.0588235	-0.00394504	0.0146277	0.00527307	0.0308851
0.0772151	-0.000522816	0.0699505	0.0179498	0.0748447	0.0124542		-0.160428	-0.320856	0.0831848	0.864528	-0.17156	0.0199291	0.12766	0.618369	1.1436	1.0628	1.24911	1.08003			0.00713012	0.0606061	-0.00292553	0.0146277	0.00451977	0.020904
0.0755079	-0.000346416	0.0669198	0.0108244	0.0711118	0.031638		-0.178253	-0.320856	0.0623886	0.802139	-0.191489	0	0.12766	0.633617	1.13415	1.0628	1.27954	1.09871			0.0121806	0.0620915	-0.00190603	0.0183954	0.00386064	0.015725
0.072278	-0.0326572	0.0663126	0.00825583	0.0799162	0.00994387		-0.187166	-0.332739	0.0653595	0.763518	-0.191489	0	0.12766	0.609007	1.1247	1.0628	1.30435	1.11739			0.0188651	0.0631313	-0.000886525	0.0243794	0.00338983	0.0143126
0.073405	-0.0182382	0.0678668	0.00258724	0.0772578	0.00104055		-0.187166	-0.347594	0.0742721	0.742721	-0.191489	0.0219858	0.149645	0.584397	1.11525	1.07247	1.30435	1.13527			0.0240642	0.0641711	0.000132979	0.0307181	0.00338983	0.0110169
0.07099	-0.0152242	0.0678915	-0.00348061	0.0724637	0.025403		-0.187166	-0.347594	0.0534759	0.721925	-0.176809	0.0465957	0.144894	0.545106	1.10581	1.14685	1.30435	1.13527			0.0261438	0.0641711	0.00115248	0.0317376	0.00207156	0.00969868
0.0769392	0.00154723	0.0680282	0.00161313	0.0642562	-0.0021713		-0.16637	-0.347594	0.0118835	0.763518	-0.159574	0.0564539	0.12766	0.547518	1.09636	1.15942	1.30435	1.12125			0.0282234	0.0634284	0.00132979	0.0319149	0.00122411	-9.4162e-05
0.0782958	-0.00122104	0.0713016	0.000651518	0.0721686	-0.0127941		-0.145573	-0.332739	-0.0148544	0.760547	-0.159645	0.0319149	0.127589	0.670355	1.08691	1.11982	1.29581	1.11111			0.0289661	0.0610517	0.000265957	0.0329787	0.000282486	-0.00875706
0.0757772	-0.0435031	0.0679559	0.00572243	0.068052	0.0207471		-0.13369	-0.311943	-0.0356506	0.748663	-0.184255	0.0319149	0.102979	0.719574	1.07747	1.0628	1.28326	1.11111			0.0274807	0.0560012	-0.00155142	0.0343528	-9.4162e-05	-0.0109228
0.073164	-0.032082	0.0688712	0.0049421	0.0673342	0.0308224		-0.13369	-0.294118	-0.0505051	0.748663	-0.191489	0.014539	0.0957447	0.768794	1.06802	1.0628	1.30194	1.11111			0.0233214	0.0456031	-0.00257092	0.0333333	0.00517891	-0.0102637
0.0779355	-0.0403562	0.0694335	-0.0121324	0.0715791	-0.000129056		-0.13369	-0.294118	-0.0297089	0.748663	-0.191489	0	0.105816	0.76766	1.05857	1.0628	1.28808	1.09484			0.0236185	0.0423351	-0.00359043	0.0285904	0.00762712	-0.0112994
0.0764922	-0.0293816	0.0689322	0.00618569	0.0706398	-0.00906207		-0.115865	-0.311943	-0.00891266	0.802139	-0.191489	0	0.130426	0.704894	1.04912	1.11014	1.28019	1.07617			0.0240642	0.0414439	-0.00398936	0.0253546	0.00922787	-0.0118644
0.0744879	-0.0369523	0.0723423	-0.0169463	0.066435	-0.0105268		-0.0950683	-0.308972	-0.0118835	0.876411	-0.191489	0	0.155035	0.729504	1.03968	1.15942	1.28019	1.0575			0.0237671	0.0402555	-0.00398936	0.0233156	0.0111111	-0.0111111
0.0725991	-0.0371859	0.072458	-0.0180617	0.0757804	0.0115228		-0.0802139	-0.294118	-0.0326797	0.941771	-0.191489	-0.0200709	0.179645	0.794255	1.03023	1.15652	1.28019	1.03882			0.0227273	0.0360963	-0.00398936	0.0212766	0.0144068	-0.00847458
0.0799418	-0.0405987	0.0722036	-0.0183576	0.0668939	0.0342146		-0.0802139	-0.294118	-0.0534759	0.962567	-0.204255	-0.0446809	0.204255	0.842553	1.02078	1.08214	1.24317	0.983109			0.0227273	0.0256982	-0.00398936	0.0202571	0.0144068	-0.00715631
0.0743057	-0.030451	0.067826	-0.0144921	0.0629956	0.00368982		-0.0802139	-0.273321	-0.0534759	0.920974	-0.217943	-0.0583688	0.234326	0.861702	1.01134	1.0628	1.20581	0.966184			0.0219846	0.0145573	-0.00328014	0.0178191	0.0134652	-0.00677966
0.0765057	-0.0564015	0.0695717	-0.00884356	0.0617513	-0.0128174		-0.0802139	-0.26738	-0.00891266	0.894236	-0.193333	-0.0337589	0.283546	0.861702	1.00189	1.0628	1.19114	0.966184			0.0204991	0.00713012	-0.00265957	0.0155585	0.0110169	-0.00734463
0.0795683	-0.0372948	0.0719466	-0.0194903	0.0590053	0.00308154		-0.0891266	-0.285205	0.0445633	0.846702	-0.191489	-0.0319149	0.287234	0.838936	0.992442	1.0628	1.20982	0.966184			0.0187166	0.00534759	-0.00257092	0.0146277	0.00734463	-0.00875706
0.0674407	-0.0345846	0.0700499	-0.0150273	0.0617171	-0.0153319		-0.106952	-0.320856	0.0831848	0.775401	-0.191489	-0.0473759	0.287234	0.845248	0.982995	1.0628	1.2285	0.966184			0.0187166	0.00534759	-0.00155142	0.0146277	0.00536723	-0.0107345
0.073005	-0.0486156	0.0752028	-0.0283449	0.0674845	-0.00944038		-0.106952	-0.320856	0.103981	0.775401	-0.207801	-0.0638298	0.29539	0.902482	0.973548	1.18835	1.24718	0.996783			0.016934	0.0026738	-0.00132979	0.0146277	0.0039548	-0.00141243
0.0761835	-0.0272439	0.073917	-0.0193423	0.0646931	-0.00748418		-0.106952	-0.320856	0.160428	0.73975	-0.255319	-0.0638298	0.32	1.02383	0.9641	1.25604	1.26586	1.02432			0.0142602	0.000148544	-0.00132979	0.0151152	0.00225989	-0.00301318
0.0733348	-0.0449597	0.0730637	-0.0130276	0.0628504	-0.0417374		-0.0950683	-0.320856	0.210933	0.710042	-0.255319	-0.0638298	0.34461	1.09766	0.954653	1.25604	1.28019	1.03865			0.011735	-0.00163399	-0.00150709	0.0161348	9.4162e-05	-0.00649718
0.0802061	-0.0315068	0.0697631	-0.0291252	0.0651396	-0.0299915		-0.0802139	-0.314914	0.252525	0.683304	-0.255319	-0.0638298	0.36922	1.15333	0.945206	1.25604	1.28019	1.03865			0.0106952	-0.0026738	-0.0025266	0.0171543	-0.00254237	0.00932203
0.0750045	-0.0470148	0.0695681	-0.0173293	0.0731704	-0.00608923		-0.0802139	-0.294118	0.294118	0.641711	-0.255319	-0.0638298	0.372128	1.18085	0.935759	1.25604	1.31531	1.07377			0.00965538	-0.00128738	0.000886525	0.0199468	-0.000564972	0.0112994
0.0690967	-0.0236167	0.0730334	-0.0218811	0.0691443	-0.0369834		-0.0802139	-0.294118	0.314914	0.724896	-0.252955	-0.0638298	0.35461	1.1773	0.926312	1.20773	1.34058	1.12319			0.00935829	9.90295e-05	0.00323582	0.0212766	0.00141243	0.012806
0.0741267	-0.0395535	0.0709803	-0.0199193	0.071223	-0.036719		-0.0950683	-0.294118	0.33571	0.882353	-0.236548	-0.0638298	0.37922	1.1527	0.916865	1.13331	1.35266	1.16601			0.0102496	0.00148544	0.00398936	0.0212766	0.00225989	0.0155367
0.0700631	-0.0426282	0.0759433	-0.0251445	0.0635902	-0.0481585		-0.115865	-0.30303	0.374332	1.01604	-0.220142	-0.0638298	0.445532	1.21149	0.907418	1.0628	1.35042	1.1847			0.0121806	0.00252525	0.00398936	0.0212766	0.00169492	0.0200565
0.074076	-0.0283312	0.075089	-0.0226963	0.056048	-0.0478213		-0.130719	-0.320856	0.43672	1.07843	-0.203735	-0.0502837	0.49227	1.25823	0.89797	1.0628	1.31305	1.20338			0.0132204	0.00148544	0.00398936	0.0222518	0.00169492	0.0240113
0.0808528	-0.0469282	0.0682969	-0.0192516	0.0683653	-0.0295677		-0.109923	-0.320856	0.499109	1.14082	-0.191489	-0.0256738	0.516879	1.2766	0.888523	1.11885	1.27569	1.1934			0.0142602	0.00222816	0.00332447	0.0219415	2.1684e-19	0.0251412
0.0740218	-0.0325938	0.0758096	-0.0454103	0.0653412	-0.00937758		-0.0891266	-0.320856	0.490196	1.09626	-0.191489	-0.00106383	0.541489	1.2766	0.879076	1.19326	1.23833	1.18357			0.0141117	0.00207962	0.00230496	0.020922	-0.0019774	0.026177
0.0754388	-0.0314708	0.0707766	-0.0165177	0.0620489	-0.0472179		-0.0564468	-0.308972	0.445633	0.986334	-0.167943	0	0.566099	1.2766	0.869629	1.25604	1.20097	1.1971			0.0130719	0.000445633	0.00132979	0.0199468	-0.00338983	0.0271186
0.0760913	-0.0428794	0.0732635	-0.0290767	0.0676987	-0.027722		-0.0207962	-0.294118	0.40107	0.846702	-0.143333	0	0.60695	1.30908	0.860182	1.25604	1.1636	1.27182			0.0120321	-0.0026738	0.00132979	0.0199468	-0.00338983	0.0271186
0.0726938	-0.0476712	0.0690969	-0.0196944	0.0592976	-0.0182723		0	-0.294118	0.40107	0.721925	-0.12766	0	0.65617	1.3583	0.850735	1.25604	1.12624	1.32996			0.0141117	-0.0026738	0.000576241	0.0161791	-0.00536723	0.0277778
0.0718993	-0.0559502	0.0691448	-0.0312195	0.0659006	-0.0281048		0	-0.273321	0.40107	0.721925	-0.12766	0	0.702128	1.40426	0.841288	1.25604	1.08888	1.39712			0.0154486	-0.0026738	-0.000443262	0.0124113	-0.0059322	0.0237288
0.0716357	-0.0464492	0.0696434	-0.0193304	0.0585959	-0.0462154		0	-0.26738	0.415924	0.766488	-0.12766	0	0.702128	1.40426	0.83184	1.25604	1.07409	1.45492			0.016934	-0.0026738	-0.00159574	0.0105053	-0.00649718	0.0194915
0.0664014	-0.0418654	0.0703512	-0.027542	0.0671451	-0.0331079		0	-0.26738	0.43672	0.802139	0.0617021	0.0378723	0.74	1.32851	0.822393	1.25604	1.11094	1.47309			0.0193108	-0.00282234	-0.00363475	0.00948582	-0.00753296	0.01742
0.0678966	-0.0447076	0.0676728	-0.0334065	0.066772	-0.0312012		0.00594177	-0.26738	0.454545	0.802139	0.191489	0.0638298	0.765957	1.26496	0.812946	1.25604	1.09226	1.43573			0.02347	-0.00386215	-0.00314716	0.00846631	-0.00687382	0.0147834
0.0671171	-0.0439648	0.0703673	-0.0329841	0.0634812	-0.0290378		0.0475342	-0.26738	0.454545	0.802139	0.195816	0.0638298	0.770284	1.24901	0.803499	1.25604	1.08696	1.39839			0.0240642	-0.00311943	-0.00265957	0.00744681	-0.00508475	0.0110169
0.0708746	-0.0440236	0.070934	-0.0243087	0.0637767	-0.0469108		0.0356506	-0.249554	0.43672	0.802139	0.220426	0.0638298	0.794894	1.27362	0.794052	1.25604	1.08696	1.35316			0.0222816	-0.0026738	-0.00265957	0.00376773	-0.00348399	0.000659134
0.0713882	-0.0642909	0.0761835	-0.0336304	0.0759235	-0.0432568		0.0148544	-0.240642	0.40404	0.790255	0.223404	0.0638298	0.819504	1.34149	0.784605	1.25604	1.09419	1.30435			0.0194593	-0.00237671	-0.00265957	-0.00948582	-0.00178908	-0.00979284
0.0705302	-0.0589047	0.0718695	-0.0395379	0.0718202	-0.0478274		0	-0.240642	0.36839	0.757576	0.252057	0.0638298	0.829787	1.34369	0.775157	1.25604	1.15023	1.30435			0.0173797	-0.0013369	0.000132979	-0.0106383	0.000847458	-0.00847458
0.0719784	-0.0472214	0.0710271	-0.0383294	0.0622785	-0.033299		0	-0.240642	0.347594	0.695187	0.287234	0.0638298	0.84383	1.36468	0.772947	1.25604	1.20627	1.27311			0.0132204	-0.00341652	0.00132979	-0.0106383	0.00480226	-0.00715631
0.0716303	-0.0564066	0.0728415	-0.0479978	0.0660577	-0.0456341		0	-0.240642	0.373589	0.632799	0.287234	0.0638298	0.89305	1.56156	0.803411	1.25604	1.26232	1.23575			0.00757576	0.0108437	0.00164007	-0.00753546	0.00922787	-0.00583804
0.06998	-0.0551283	0.0735601	-0.0374983	0.0699677	-0.0544554		0	-0.240642	0.399584	0.585264	0.262908	0.0395035	0.94227	1.63681	0.868505	1.25604	1.31836	1.20773			0.0026738	0.0222816	0.00265957	0.00265957	0.0132768	-0.00423729
0.0716844	-0.0690144	0.0738294	-0.0716294	0.0711469	-0.0644612		-0.0178253	-0.240642	0.425579	0.588235	0.27234	0.0489362	1.00851	1.71064	0.933599	1.25604	1.3744	1.20773			-0.000148544	0.0212418	0.00265957	0.0159131	0.0164783	-0.00244821
0.0696317	-0.0673161	0.0910805	-0.0993093	0.057575	-0.0657637		-0.0534759	-0.243613	0.451575	0.644682	0.292092	0.0638298	1.10177	1.76504	0.998693	1.25604	1.39469	1.20773			-0.00118835	0.020202	0.00195035	0.0192376	0.0191149	-0.00178908
0.0676281	-0.0707455	0.0694343	-0.0633046	0.0603308	-0.0542618		-0.0534759	-0.264409	0.47757	0.665478	0.304397	0.0710638	1.29234	1.77035	1.06379	1.29854	1.41337	1.20773			-0.0040107	0.0209447	0.0025266	0.0198138	0.0172316	-0.00564972
0.0715757	-0.0791774	0.0685326	-0.0368639	0.0753774	-0.0318981		-0.0713012	-0.253516	0.463458	0.668449	0.316702	0.144894	2.10447	1.59809	1.12888	1.37296	1.45284	1.22159			-0.00594177	0.0207962	0.00567376	0.0224069	0.0145951	-0.00913371
0.0669195	-0.0786698	0.0706767	-0.0368615	0.0753511	-0.0116372		-0.0802139	-0.237341	0.454545	0.73975	0.338865	0.139858	2.30539	1.56383	1.19398	1.44734	1.52754	1.26041			-0.0063874	0.0197564	0.00975177	0.020113	0.0115819	-0.0112053
0.0745869	-0.0651472	0.0704224	-0.0350102	0.0799783	0.00676725		-0.0861557	-0.221166	0.466429	0.858586	0.338652	0.102837	2.40426	1.61348	1.25907	1.44928	1.60225	1.31641			-0.00534759	0.0187166	0.0138298	0.0178191	0.00762712	-0.0118644
0.067411	-0.0606171	0.074748	-0.0530494	0.0818063	0.00805754		-0.106952	-0.204991	0.508021	0.962567	0.314043	0.0485106	2.5366	1.70681	1.32416	1.44928	1.67695	1.37244			-0.00534759	0.0197564	0.0179078	0.0155253	0.00301318	-0.0125235
0.0654867	-0.0788028	0.0744518	-0.0529109	0.0774002	-0.0601158		-0.106952	-0.188816	0.549614	1.02496	0.289433	-0.0253191	2.61043	1.78064	1.38926	1.44928	1.72415	1.41931			-0.00534759	0.018568	0.0223404	0.0132314	-0.00112994	-0.0127119
0.0664599	-0.0690314	0.0740731	-0.0578207	0.0724198	-0.0741069		-0.0920974	-0.172641	0.620915	1.11705	0.264823	-0.00950355	2.70667	1.98894	1.45435	1.44928	1.75023	1.46037			-0.00534759	0.016934	0.0284574	0.0109375	-0.00367232	-0.0129944
0.0674308	-0.0676904	0.0771968	-0.0499144	0.0676234	-0.0388108		-0.0713012	-0.156467	0.695187	1.17647	0.285532	0	2.88064	2.08957	1.51945	1.44928	1.80627	1.51642			-0.00519905	0.0157457	0.0292553	0.0106383	-0.00423729	-0.0135593
0.0707463	-0.0601068	0.0707294	-0.0503488	0.079155	-0.013598		-0.0475342	-0.140292	0.751634	1.1735	0.334752	0.00780142	3.07092	2.10638	1.58454	1.44928	1.87922	1.52174			-0.00415924	0.0136661	0.0275266	0.00948582	-0.00423729	-0.0135593
0.0683351	-0.0619955	0.0737493	-0.0497861	0.0685582	-0.0267952		-0.00594177	-0.124117	0.77243	1.1527	0.383475	0.0329078	3.19397	2.10638	1.64964	1.44928	1.96538	1.53317			-0.0040107	0.0115865	0.0257979	0.00797872	-0.00310734	-0.0129944
0.0696039	-0.0640778	0.0710359	-0.0441315	0.0595656	-0.0207419		0.0356506	-0.107942	0.811052	1.20321	0.408085	0.0821277	3.31702	2.10638	1.71473	1.44928	2.0409	1.55781			-0.00460487	0.010101	0.0278369	0.00797872	-0.00216573	-0.0119586
0.0705561	-0.0826057	0.0706798	-0.0662622	0.0544606	-0.0343894		0.0653595	-0.0917673	0.852644	1.28936	0.450496	0.113546	3.38667	2.19539	1.77982	1.44928	2.07827	1.59469			-0.00534759	0.00935829	0.0396277	0.00602837	-0.00150659	-0.0108286
0.0746077	-0.0702585	0.0751439	-0.0457174	0.0652068	-0.052816		0.0802139	-0.0742721	0.894236	1.38146	0.520709	0.12766	3.48837	2.32894	1.84492	1.44928	2.11563	1.61337			-0.00534759	0.00935829	0.0458777	0.00531915	-0.000847458	-0.0101695
0.0631043	-0.0477471	0.0755574	-0.0557565	0.0757101	-0.0944701		0.0802139	-0.0534759	0.935829	1.44385	0.612766	0.12766	3.64468	2.46064	1.91001	1.44928	2.1393	1.65944			-0.0063874	0.00727867	0.0489362	0.00673759	-0.000847458	-0.0101695
0.0736878	-0.0663537	0.074815	-0.0408468	0.0801977	-0.0819262		0.10101	0.0262428	1.03981	1.50624	0.661986	0.12766	3.6939	2.48525	1.97511	1.44928	2.2073	1.7237			-0.00668449	0.00594177	0.0522163	0.0106383	-0.00131827	-0.00969868
0.0663319	-0.0596043	0.0737861	-0.0414705	0.0796955	-0.032902		0.136661	0.105962	1.12894	1.55377	0.711206	0.148156	3.74312	2.55085	2.0402	1.44928	2.33256	1.80665			-0.00668449	0.0040107	0.0603723	0.0106383	-0.00141243	-0.00932203
0.0657191	-0.0774494	0.0729348	-0.0522019	0.0800444	-0.0557207		0.178253	0.18568	1.20321	1.58645	0.786809	0.185957	3.79234	2.66426	2.10529	1.44928	2.42589	1.93731			-0.00668449	0.0013369	0.0625	0.00988475	-0.000564972	-0.0094162
0.0649849	-0.0693309	0.0707504	-0.0461559	0.0662754	-0.0652032		0.219846	0.265399	1.2656	1.6221	0.891135	0.235177	3.84745	2.79426	2.17682	1.50049	2.48742	2.00433			-0.00668449	0.0013369	0.0611702	0.00797872	0.00141243	-0.0100753
0.0644085	-0.0918278	0.0724769	-0.0551044	0.062096	-0.0583013		0.261438	0.345118	1.32799	1.74688	1.01418	0.284397	3.92128	2.86809	2.25123	1.5749	2.57485	2.07083			-0.00668449	0.0013369	0.0582447	0.00518617	0.0079096	-0.0101695
0.0639825	-0.0723063	0.0692837	-0.0490069	0.0548531	-0.0338729		0.30303	0.424837	1.35472	1.90731	1.09085	0.333617	3.99511	3.08106	2.33238	1.64251	2.69192	2.16052			-0.00609031	0.00252525	0.0562057	0.00416667	0.0159134	-0.0101695
0.0735456	-0.0802826	0.0760696	-0.051162	0.0540238	-0.0408026		0.332739	0.504555	1.3874	2.03803	1.18057	0.382837	4.03716	3.25489	2.48114	1.64251	2.82269	2.29129			-0.00534759	0.00371361	0.0575355	0.00398936	0.0244821	-0.0107345
0.0695316	-0.0807958	0.0670788	-0.0397993	0.0549106	-0.0663049		0.353535	0.584274	1.429	2.12418	1.31333	0.432057	4.02745	3.36823	2.62998	1.70147	2.95345	2.47664			-0.00534759	0.0026738	0.062766	0.00452128	0.0330508	-0.0127119
0.0698993	-0.0739323	0.0755065	-0.0479693	0.0727121	-0.0823798		0.374332	0.663993	1.47059	2.16578	1.51532	0.478723	3.94851	3.41872	2.7788	1.73913	3.08422	2.61256			-0.00534759	0.0026738	0.070922	0.00509752	0.0455744	-0.0107345
0.0650607	-0.0444159	0.0749243	-0.0501262	0.0764181	-0.0728949		0.457516	0.743712	1.47059	2.14498	1.81064	0.478723	3.77624	3.49255	2.92756	1.78264	3.1715	2.71015			-0.00534759	0.00341652	0.079078	0.00407801	0.0590395	-0.00922787
0.0675413	-0.0562693	0.0723633	-0.04916	0.0602401	-0.077414		0.510992	0.82343	1.45573	2.09447	2.06879	0.497305	3.60397	3.58496	3.07632	2.00578	3.19018	2.78488			-0.00490196	0.00668449	0.0881649	0.00305851	0.0700565	-0.0118644
0.0672081	-0.0712059	0.0738821	-0.0518622	0.0626549	-0.0524752		0.57041	0.903149	1.44385	2.00535	2.30362	0.521915	3.4317	3.66085	3.22507	2.02899	3.20886	2.8596			-0.00356506	0.0126263	0.0960993	0.00265957	0.0775895	-0.0186441
0.0687597	-0.0611895	0.0727306	-0.049574	0.0601517	-0.0556856		0.653595	0.982868	1.43494	1.88948	2.54894	0.554468	3.25943	3.69418	3.46278	2.1623	3.33242	2.96429			-0.000445633	0.0167855	0.103856	0.00390071	0.0868173	-0.0186441
0.0671562	-0.0902773	0.0738199	-0.0666337	0.0649688	-0.0335002		0.73678	1.06259	1.37255	1.82709	2.91809	0.628298	3.08716	3.64496	3.78269	2.36332	3.44383	3.03834			0.00356506	0.0200535	0.113032	0.00797872	0.0875706	-0.0129944
0.0648369	-0.0697921	0.0736886	-0.0503575	0.0668652	-0.0743144		0.819964	1.14231	1.34581	1.87166	3.35106	0.680851	2.93617	3.57447	4.15459	2.51208	3.53064	3.07973			0.00653595	0.0225787	0.130363	0.0100177	0.0857815	-0.00640301
0.0658964	-0.0487399	0.0751632	-0.0673993	0.0702891	-0.0715687		0.879382	1.224	1.31313	1.92216	3.84993	0.730071	2.78851	3.51461	4.52648	2.73521	3.66131	3.13573			0.00891266	0.0246583	0.14273	0.0120567	0.08371	-0.00131827
0.0618137	-0.0556983	0.0791471	-0.0666991	0.0659321	-0.0880908		0.920974	1.30125	1.28342	1.97564	4.35801	0.785957	2.66752	3.51206	4.95076	3.01065	3.70595	3.20899			0.0120321	0.026738	0.149734	0.0132979	0.0830508	0
0.0666025	-0.0840481	0.0752717	-0.0586455	0.0784105	-0.0247408		0.962567	1.36364	1.28342	2.05882	4.77638	0.859787	2.6183	3.63511	5.42721	3.33828	3.73156	3.24847			0.0151515	0.0298574	0.152128	0.0136525	0.0870056	0.00263653
0.064066	-0.0565904	0.0755547	-0.0556592	0.0672799	-0.0483212		1.00416	1.48841	1.28342	2.28758	5.09887	0.957589	2.59305	3.66227	5.97881	3.71017	3.76907	3.24832			0.0175282	0.035205	0.158245	0.0177305	0.0904896	0.0118644
0.0615732	-0.0771752	0.0741674	-0.0708239	0.0528633	-0.0868783		1.06061	1.67261	1.28342	2.42721	5.46879	1.03936	2.51844	3.62021	6.79698	4.08207	3.8454	3.21015			0.0196078	0.0396613	0.164362	0.0202128	0.0937853	0.0237288
0.0577827	-0.0699729	0.074849	-0.0584189	0.0553187	-0.0719158		1.12299	1.8984	1.2656	2.52228	5.96553	1.10383	2.41064	3.56511	7.61515	4.51384	3.95749	3.15411			0.0215389	0.0414439	0.167553	0.0217642	0.097081	0.0340866
0.0614217	-0.0542571	0.0735726	-0.0594638	0.0693816	-0.0846396		1.19133	2.14795	1.22103	2.59655	6.62794	1.15922	2.2917	3.54461	8.5843	4.92262	3.98551	3.09806			0.0225787	0.0414439	0.167908	0.0226064	0.100377	0.0354049
0.0637752	-0.0765073	0.0687732	-0.0577498	0.0655354	-0.0648295		1.29531	2.3975	1.15865	2.61735	7.2678	1.28227	2.21787	3.56922	9.76254	5.34116	4.00258	2.9908			0.021836	0.0414439	0.169947	0.0226064	0.0997175	0.039548
0.06153	-0.0706522	0.072392	-0.0548346	0.0735903	-0.0739737		1.45276	2.64706	1.11408	2.53119	7.59787	1.40532	2.18277	3.55511	11.1757	5.93619	4.01543	2.81654			0.0196078	0.0408497	0.171099	0.0217199	0.0987759	0.0415254
0.0648012	-0.0880107	0.0779008	-0.0687279	0.0669646	-0.0747175		1.66667	2.9085	1.04872	2.39156	7.84397	1.50426	2.13404	3.50638	12.7242	6.66644	3.90335	2.61105			0.0170826	0.0389186	0.171543	0.0218528	0.0979284	0.0411488
0.0628498	-0.0808507	0.0749698	-0.0641226	0.0670693	-0.0850205		1.91622	3.17885	0.977421	2.2549	8.09482	1.58284	2.06021	3.42305	14.3323	7.41058	3.85635	2.48691			0.0160428	0.0347594	0.173138	0.0231383	0.0966102	0.0398305
0.0638668	-0.0848464	0.0744633	-0.0742748	0.0514369	-0.0917867		2.16578	3.4492	0.935829	2.19251	8.36553	1.68128	1.98638	3.3	15.9463	8.10836	3.74348	2.40725			0.015003	0.0300802	0.179255	0.0251773	0.0992467	0.037194
0.0603363	-0.0669138	0.0699079	-0.063609	0.054534	-0.0878525		2.39453	3.74034	0.894236	2.02614	8.74652	1.82383	1.82433	3.11078	17.516	8.70629	3.60727	2.33532			0.0109923	0.0254011	0.181472	0.0272163	0.103296	0.0336158
0.0623692	-0.0615742	0.0692924	-0.0561483	0.056152	-0.0925482		2.68271	3.98693	0.83779	1.90434	8.97801	1.94199	1.68156	3.03191	19.673	9.52446	3.55123	2.22323			0.00802139	0.0245098	0.18484	0.0259309	0.109605	0.0316384
0.0616028	-0.0566935	0.0688506	-0.0543163	0.0460614	-0.0785758		2.99465	4.13547	0.775401	1.83601	9.05638	2.02553	1.58085	3.0617	21.9374	10.3431	3.40262	2.01858			0.00831848	0.0294118	0.186436	0.023227	0.119209	0.0330508
0.0608163	-0.0569358	0.0711024	-0.0498383	0.0543464	-0.0805727		3.32442	4.17706	0.713012	1.8063	9.03135	2.07518	1.53149	3.15887	24.1823	11.1926	3.26621	1.83917			0.0103981	0.0387701	0.183112	0.0211879	0.135028	0.0389831
0.0628546	-0.0406279	0.0804428	-0.0534435	0.0679836	-0.0680631		3.76114	4.21866	0.650624	1.72311	8.93291	2.19823	1.45766	3.03582	26.3219	12.0764	3.13545	1.67104			0.0115865	0.0409982	0.173936	0.0191489	0.147458	0.0415254
0.0595426	-0.050115	0.0738606	-0.0601178	0.0685787	-0.0742629		4.18004	4.26025	0.588235	1.6934	8.85191	2.37362	1.43617	2.87787	28.3302	12.8946	2.99003	1.51337			0.0126263	0.042038	0.167021	0.0178635	0.159699	0.0438795
0.0579058	-0.0334397	0.0738788	-0.0456165	0.068491	-0.0748926		4.54843	4.30184	0.53773	1.63696	8.7578	2.5705	1.42603	2.72589	30.095	13.5911	2.7285	1.43865			0.0136661	0.0430778	0.161791	0.0177305	0.171846	0.0487759
0.0607591	-0.0602237	0.0765883	-0.0642986	0.063973	-0.0629194		4.87522	4.34343	0.496138	1.54189	8.65177	2.75887	1.39574	2.58865	31.7678	14.2994	2.49756	1.33332			0.0147059	0.0441176	0.156782	0.0182181	0.183051	0.059322
0.0624164	-0.0784804	0.0730784	-0.057024	0.0612092	-0.0641727		5.18717	4.38503	0.454545	1.41711	8.67638	2.88191	1.32191	2.34255	33.3394	15.06	2.27339	1.21141			0.0157457	0.0430778	0.145567	0.0151596	0.200188	0.0665725
0.0593606	-0.0735341	0.0753408	-0.0598763	0.0737837	-0.0691335		5.58229	4.42662	0.433749	1.22995	8.70099	3.02511	1.30851	2.31801	34.6782	15.8782	2.06228	1.07629			0.0197564	0.0487225	0.133511	0.0137855	0.213559	0.0714689
0.0621071	-0.0638875	0.0802596	-0.0596416	0.0813321	-0.0740666		5.96257	4.39394	0.427807	1.08734	8.71277	3.21128	1.28284	2.30411	35.7427	16.6964	1.89415	0.926841			0.0236185	0.0557041	0.121277	0.0111702	0.224294	0.0759887
0.0636067	-0.0605861	0.0749469	-0.0540775	0.073076	-0.112449		6.28342	4.33155	0.43672	0.953654	8.72383	3.44936	1.248	2.19957	36.5063	17.3294	1.67334	0.794953			0.0256982	0.0604575	0.110594	0.0070922	0.232863	0.0814501
0.0617901	-0.0617497	0.0788564	-0.0598473	0.0690122	-0.0935581		6.52406	4.26322	0.459002	0.808081	8.77305	3.74468	1.26277	1.90426	37.0291	17.802	1.44928	0.71256			0.0277778	0.0625371	0.105496	0.00301418	0.237476	0.0880414
0.0611136	-0.0519041	0.0753338	-0.0596828	0.0681993	-0.0948879		6.71123	4.15924	0.490196	0.662507	8.73092	3.90298	1.27753	1.67745	37.3836	18.172	1.26478	0.66314			0.0316399	0.0699643	0.0929521	0.00545213	0.241525	0.0951977
0.0605912	-0.0633596	0.0765457	-0.0395797	0.0685306	-0.0884068		6.91622	4.03743	0.52139	0.57041	8.63511	4.09723	1.2923	1.47149	37.0861	18.4695	1.15382	0.623536			0.0387701	0.0765003	0.0716312	0.00913121	0.244727	0.100188
0.0574136	-0.0772501	0.0758713	-0.0547808	0.0667124	-0.0743459		7.12418	3.91266	0.552585	0.487225	8.47915	4.38454	1.30706	1.25816	36.5178	18.4966	1.06041	0.548812			0.0463458	0.0814023	0.0491578	0.0186392	0.245669	0.103107
0.0588044	-0.0671242	0.0706484	-0.0460476	0.0720646	-0.0754885		7.29055	3.78788	0.583779	0.392157	8.26135	4.79922	1.32183	1.02128	35.6885	18.2946	1.00999	0.488416			0.0494652	0.0855615	0.0359043	0.0405585	0.242373	0.105085
0.0616202	-0.0515609	0.0779746	-0.0578941	0.0804969	-0.0727573		7.35294	3.6631	0.614973	0.26738	8.1383	5.11915	1.3366	1.02128	34.6279	17.9227	0.963774	0.432373			0.0557041	0.0886809	0.0308067	0.0624778	0.234463	0.103766
0.056632	-0.0677793	0.0766461	-0.0568662	0.0821175	-0.119879		7.37374	3.53832	0.614973	0.204991	7.99702	5.36617	1.35865	0.966596	33.4378	17.5508	0.911112	0.379711			0.0626857	0.0947712	0.0242908	0.0712766	0.22467	0.10339
0.0569926	-0.0712387	0.103195	-0.114895	0.0625947	-0.0826417		7.33512	3.36898	0.733809	0.142602	7.8166	5.68596	1.3505	0.86	31.9387	16.9935	0.87375	0.342349			0.0708556	0.101604	0.0159574	0.0699468	0.214407	0.10226
0.0601936	-0.0735748	0.0920696	-0.10128	0.0603193	-0.0449068		7.24599	3.20856	0.83779	0.0891266	7.53	6.12532	1.29766	0.719574	30.2573	16.3982	0.869565	0.321575			0.0799168	0.10814	0.00629433	0.0628546	0.204614	0.0991525
0.0562699	-0.0571688	0.0774547	-0.0656889	0.055848	-0.0741669		7.11824	3.08378	0.858586	0.0445633	6.86553	6.54369	1.22383	0.621135	28.4538	15.8028	0.85845	0.302894			0.0871955	0.116459	0.00221631	0.0669326	0.195386	0.0932203
0.0578693	-0.0632145	0.078241	-0.0484343	0.0570629	-0.123888		6.97267	2.959	0.879382	-0.0178253	6.20106	6.96206	1.19184	0.522695	26.5943	15.2078	0.839769	0.289855			0.0953654	0.127451	0.00292553	0.0829787	0.182203	0.0918079
0.0589409	-0.0735892	0.0739019	-0.0620078	0.057527	-0.078233		6.82709	2.8164	0.918004	-0.0802139	5.94511	7.31234	1.2217	0.49234	24.6653	14.6127	0.821256	0.289855			0.105466	0.138889	0.00496454	0.0994238	0.166102	0.0903955
0.0543228	-0.0401742	0.0751235	-0.0580548	0.0664183	-0.0883197		6.68152	2.63518	1.00713	-0.118835	6.01262	7.5761	1.28291	0.523262	22.8252	14.0174	0.821256	0.289855			0.117201	0.152109	0.00789007	0.111791	0.147928	0.0867232
0.0565534	-0.0597494	0.0771008	-0.0668471	0.0705599	-0.0669833		6.51218	2.43316	1.11408	-0.13369	6.06184	7.74837	1.30752	0.572482	21.0894	13.4221	0.834621	0.30322			0.129679	0.169786	0.0150266	0.119947	0.128814	0.0788136
0.0597732	-0.0826313	0.0752864	-0.0687119	0.0801511	-0.0491214		6.28342	2.24599	1.17647	-0.13369	5.70957	7.7317	1.35574	0.598085	19.4618	12.8299	0.845411	0.321893			0.142157	0.181224	0.0257092	0.122784	0.118267	0.0633239
0.0609821	-0.069364	0.0754148	-0.0581385	0.0773142	-0.0516346		6.07546	2.10042	1.25966	-0.0920974	5.32411	7.78865	1.38865	0.573759	18.0486	12.3093	0.845411	0.340574			0.153149	0.185235	0.0346188	0.131738	0.10113	0.0478343
0.0551849	-0.0586653	0.0767603	-0.0564036	0.0735166	-0.0904527		5.94177	1.9697	1.31313	-0.0653595	4.97539	7.87809	1.41326	0.515532	16.7448	11.8434	0.845411	0.359255			0.163993	0.186275	0.0428191	0.147872	0.0838983	0.0658192
0.0533274	-0.0863395	0.0776795	-0.0603597	0.0688973	-0.078487		5.83779	1.83601	1.34581	-0.0534759	4.70809	7.95702	1.43957	0.448511	15.5455	11.3969	0.845411	0.377936			0.176025	0.187314	0.0540337	0.169282	0.0694915	0.118927
0.0611813	-0.0911077	0.0741309	-0.0592916	0.0746955	-0.0501556		5.72787	1.68449	1.36364	-0.0594177	4.4866	8.10468	1.48879	0.473121	14.4192	10.94	0.845411	0.386473			0.191622	0.188354	0.0681738	0.176064	0.0516949	0.114972
0.061353	-0.0857744	0.0753603	-0.0731706	0.0692506	-0.0884946		5.58229	1.49733	1.36364	-0.10101	4.26511	8.30936	1.51901	0.49773	13.2291	10.4194	0.845411	0.386473			0.208111	0.189394	0.0824468	0.178856	0.0378531	0.114407
0.0559195	-0.0758741	0.0752834	-0.0564471	0.0624642	-0.0578842		5.41889	1.38146	1.36364	-0.124777	3.99681	8.51915	1.54362	0.510638	12.2274	9.96151	0.845411	0.386473			0.225342	0.190434	0.0967199	0.180585	0.027307	0.1129
0.0558128	-0.0846057	0.0749313	-0.0570533	0.0554617	-0.0795005		5.30006	1.28936	1.37552	-0.13369	3.69447	8.68965	1.55504	0.497447	9.84019	9.47448	0.863288	0.404351			0.240642	0.192959	0.110816	0.184131	0.0206215	0.108945
0.0564527	-0.060801	0.0752251	-0.0626974	0.0600839	-0.0458816		5.22282	1.21212	1.39632	-0.13369	3.47298	8.73887	1.50582	0.423617	7.07627	8.99027	0.894374	0.410628			0.25	0.199198	0.121011	0.198404	0.0186441	0.101695
0.0574746	-0.0768788	0.0738175	-0.0616972	0.0612699	-0.0621526		5.16043	1.14973	1.41711	-0.13369	3.36	8.78809	1.5217	0.328085	6.77876	8.61837	0.924805	0.417559			0.261438	0.213755	0.128945	0.204388	0.0219397	0.0951036
							5.07724	1.06655	1.39632	-0.175282	3.26156	8.77972	1.57511	0.200851	6.55175	8.17597	0.943485	0.434783			0.275847	0.22757	0.137411	0.212766	0.0247646	0.086629
							4.99406	0.998217	1.36067	-0.187166	3.15603	8.70922	1.62766	0.0957447	6.3285	7.77778	0.962152	0.434783			0.290998	0.237522	0.147473	0.22633	0.0276836	0.079661
							4.90196	0.935829	1.35472	-0.187166	3.03298	8.58617	1.62766	0.0957447	6.13136	7.4057	0.995475	0.449429			0.304219	0.242127	0.156649	0.228369	0.0303202	0.0752354
							4.80095	0.879382	1.39037	-0.187166	2.93433	8.46312	1.65206	0.0713475	5.97873	7.03767	1.03284	0.46811			0.309418	0.243167	0.162456	0.227881	0.0290019	0.0679849
							4.71777	0.858586	1.39037	-0.187166	2.85298	8.25461	1.67667	0.0467376	5.75551	6.74015	1.0665	0.483092			0.306595	0.23975	0.165957	0.226862	0.0254237	0.0624294
							4.61676	0.819964	1.44385	-0.187166	2.79872	7.99872	1.69149	0.0221277	5.53228	6.49851	1.08518	0.483092			0.297089	0.233214	0.16578	0.225842	0.0199623	0.0624294
							4.52466	0.790255	1.53001	-0.175282	2.77163	7.73794	1.68652	0.00496454	5.37679	6.30913	1.10386	0.516904			0.283868	0.22861	0.157624	0.224823	0.013936	0.0678908
							4.44742	0.793226	1.6221	-0.160428	2.72241	7.56567	1.6373	0.0541844	5.2908	6.16037	1.12254	0.531401			0.27139	0.233289	0.152261	0.219149	0.00932203	0.0771186
							4.38503	0.855615	1.68449	-0.160428	2.75234	7.37362	1.62766	0.083617	5.14205	6.01161	1.14122	0.53736			0.256833	0.237968	0.145922	0.212411	0.0066855	0.0830508
							4.28105	0.918004	1.68449	-0.160428	2.81404	7.13929	1.69007	0.133191	5.05703	5.86285	1.15942	0.55507			0.242276	0.242647	0.137855	0.206516	0.00357815	0.0908663
							4.20677	0.995247	1.66964	-0.190137	2.87234	6.90482	1.80277	0.186312	4.94108	5.7971	1.15942	0.536389			0.225936	0.247326	0.12766	0.203457	0.00112994	0.0988701
							4.18004	1.07843	1.64884	-0.231729	2.87234	6.80638	1.8766	0.161702	4.79224	5.75842	1.14573	0.517708			0.208259	0.250446	0.12766	0.208555	0.000282486	0.106309
							4.20677	1.16162	1.6221	-0.270351	2.78241	6.6405	1.88298	0.11461	4.64348	5.60967	1.12705	0.499027			0.196821	0.244207	0.120567	0.20727	0.00225989	0.114878
							4.26916	1.2448	1.55971	-0.291147	2.74468	6.4834	1.91333	0.126099	4.5662	5.46091	1.10837	0.477604			0.184492	0.244207	0.110372	0.205186	0.00480226	0.121751
							4.31373	1.32799	1.44385	-0.329768	2.76043	6.32787	1.9783	0.159574	4.49179	5.41063	1.0897	0.440271			0.175579	0.247623	0.100709	0.206117	0.00706215	0.12533
							4.3672	1.41117	1.36661	-0.359477	2.81021	6.15447	2.0739	0.159574	4.3903	5.35648	1.08696	0.434783			0.169638	0.252228	0.0966312	0.206117	0.00847458	0.125706
							4.43553	1.48841	1.32501	-0.380273	2.88404	5.93298	2.04929	0.159574	4.25121	5.20772	1.08696	0.41386			0.164439	0.255348	0.0885638	0.205319	0.00847458	0.123729
							4.51872	1.5508	1.28342	-0.40107	2.97574	5.78298	1.98894	0.141702	4.25121	5.05896	1.08696	0.386473			0.161319	0.252228	0.075	0.203812	0.00781544	0.120433
							4.6019	1.65478	1.15865	-0.442662	3.05305	5.65993	1.94681	0.106525	4.19419	5.02415	1.08696	0.386473			0.155229	0.249851	0.0591312	0.201596	0.00621469	0.11855
							4.62567	1.72906	1.09329	-0.454545	3.09248	5.5434	1.94355	0.0638298	4.11978	4.98935	1.08696	0.404669			0.14795	0.246435	0.0550532	0.198537	0.00480226	0.121186
							4.59893	1.78253	1.05169	-0.472371	3.06787	5.46957	1.91894	0.0638298	4.0454	4.91497	1.08696	0.397906			0.141266	0.24079	0.0527482	0.178635	0.00461394	0.128908
							4.53654	1.82412	1.02793	-0.50208	3.06383	5.35461	1.85319	0.104965	3.97102	4.84059	1.08696	0.386473			0.138146	0.232472	0.047828	0.166578	0.00725047	0.135499
							4.47415	1.86572	1.11111	-0.460487	3.06383	5.20504	1.80589	0.114397	3.96135	4.83092	1.08696	0.386473			0.133244	0.22861	0.0422872	0.162234	0.00932203	0.138136
							4.42959	1.90731	1.14082	-0.454545	3.06383	5.04468	1.77532	0.0897872	3.96135	4.78841	1.08696	0.386473			0.126263	0.226679	0.0412677	0.157137	0.0112994	0.14049
							4.388	1.93702	1.1735	-0.454545	3.06383	4.92163	1.7261	0.0651773	3.92074	4.7343	1.07197	0.371491			0.118538	0.223856	0.039273	0.150089	0.0134652	0.143691
							4.34046	1.95187	1.18538	-0.454545	3.06383	4.77532	1.63035	0.110355	3.77198	4.7343	1.05329	0.362319			0.112299	0.216578	0.0352394	0.136968	0.0161017	0.148305
							4.27807	1.95187	1.12299	-0.454545	3.03191	4.6117	1.59574	0.143617	3.76812	4.7343	1.03462	0.358287			0.105021	0.215538	0.0308511	0.12633	0.0180791	0.146328
							4.27807	1.91028	1.06061	-0.433749	3	4.46539	1.6044	0.176879	3.71787	4.68405	1.01595	0.33962			0.0992276	0.213755	0.0279699	0.12664	0.0186441	0.137288
							4.27807	1.8984	0.968509	-0.412953	2.9973	4.36965	1.62766	0.222057	3.61542	4.60964	0.997269	0.338164			0.0944742	0.208111	0.0289894	0.133777	0.0175141	0.125989
							4.27807	1.8984	0.87344	-0.383244	2.94809	4.32043	1.62766	0.197447	3.47246	4.52946	0.990338	0.326414			0.0898693	0.198158	0.033023	0.139406	0.0150659	0.116384
							4.28699	1.8984	0.802139	-0.347594	2.89887	4.27121	1.60901	0.191489	3.39808	4.3807	0.990338	0.31401			0.0825906	0.190879	0.0390071	0.145833	0.0137476	0.112429
							4.34938	1.8984	0.802139	-0.347594	2.8383	4.27872	1.5844	0.202837	3.32366	4.23185	0.990338	0.31401			0.0744207	0.188948	0.0456117	0.154654	0.0129944	0.107345
							4.41176	1.91622	0.766488	-0.365419	2.76851	4.35255	1.55574	0.219362	3.21347	4.11881	0.990338	0.31401			0.0690731	0.190285	0.0486702	0.167908	0.0138418	0.103955
							4.45039	1.93702	0.724896	-0.362448	2.71929	4.42638	1.50652	0.194752	3.09179	4.04443	0.990338	0.31401			0.0665478	0.193702	0.0542553	0.175266	0.0161959	0.103861
							4.47712	1.95781	0.713012	-0.347594	2.64872	4.47887	1.5	0.170142	3.09179	3.97006	1.00741	0.322547			0.065508	0.197861	0.0609043	0.179255	0.0194915	0.108475
							4.51872	1.97861	0.775401	-0.347594	2.57489	4.51404	1.5	0.131489	3.02611	3.96135	1.03865	0.338164			0.0644682	0.199941	0.0669326	0.180851	0.0234463	0.117702
							4.43553	1.99941	0.796197	-0.347594	2.50106	4.51844	1.47979	0.0822695	2.99517	3.91788	1.03865	0.338164			0.0649138	0.20202	0.0689716	0.180851	0.0264595	0.124105
							4.38206	2.03506	0.831848	-0.362448	2.42723	4.46922	1.40596	0.0330496	2.9739	3.84346	1.02238	0.354435			0.0668449	0.2041	0.0644947	0.181782	0.030791	0.127684
							4.34046	2.09447	0.87344	-0.365419	2.42553	4.42	1.28404	0.00787234	2.89952	3.76908	1.0037	0.362319			0.0698158	0.205437	0.0618794	0.182801	0.0376648	0.128719
							4.28699	2.17469	0.909091	-0.344623	2.45901	4.38752	1.22794	0.0334752	2.82514	3.76812	0.995644	0.362319			0.0718954	0.202317	0.0599291	0.184131	0.0462335	0.12806
							4.16221	2.23708	0.909091	-0.323827	2.50823	4.39121	1.21277	0.0638298	2.80193	3.81933	1.01432	0.362319			0.0721925	0.20098	0.0558511	0.18617	0.0553672	0.131921
							4.07308	2.28164	0.891266	-0.30303	2.55745	4.4383	1.20638	0.0617021	2.80193	3.86473	1.03301	0.380832			0.07041	0.202317	0.0507535	0.183112	0.0623352	0.134652
							4.01367	2.35888	0.882353	-0.294118	2.60667	4.46291	1.13255	0.0370922	2.80193	3.8715	1.03865	0.373434			0.0675876	0.204843	0.0463652	0.178635	0.0677966	0.135782
							3.96613	2.44504	0.882353	-0.294118	2.67532	4.44865	1.05872	0.0124823	2.80193	3.94588	1.04621	0.362319			0.065508	0.205882	0.043484	0.170745	0.0737288	0.136441
							3.90374	2.48663	0.882353	-0.294118	2.73702	4.41191	1.00915	0.0121277	2.80193	3.96135	1.06489	0.362319			0.0634284	0.207962	0.0422872	0.159131	0.079661	0.139077
							3.79976	2.52822	0.882353	-0.314914	2.79589	4.3627	0.984539	0.0319149	2.72845	3.92461	1.08358	0.362319			0.0643197	0.217469	0.0392287	0.154034	0.0818267	0.140772
							3.69578	2.55496	0.882353	-0.350564	2.89433	4.31348	0.959929	0.0319149	2.6087	3.85023	1.10226	0.362319			0.0659537	0.227718	0.0329787	0.152128	0.0810734	0.140678
							3.61854	2.58467	0.87344	-0.383244	2.97064	4.30851	0.913191	0.00978723	2.6087	3.77585	1.12094	0.362319			0.0663993	0.234403	0.027305	0.152571	0.0783427	0.138606
							3.57992	2.61438	0.849673	-0.40107	3.01482	4.35298	0.878794	0	2.6087	3.70147	1.13527	0.357966			0.0632799	0.237522	0.0235816	0.153546	0.0750471	0.13597
							3.55912	2.57279	0.808081	-0.40107	3.06199	4.41177	0.86922	0.0150355	2.6087	3.6715	1.13527	0.339285			0.061943	0.240642	0.0215426	0.149468	0.0694915	0.131638
							3.55615	2.53119	0.802139	-0.40107	3.16	4.43681	0.893617	0.063617	2.58646	3.64926	1.13527	0.320604			0.0597148	0.240196	0.0195035	0.144504	0.0658192	0.128154
							3.57992	2.50149	0.814023	-0.40107	3.20922	4.51064	0.893617	0.0390071	2.51208	3.57488	1.14734	0.326087			0.0565954	0.237671	0.0168883	0.139982	0.0649718	0.125141
							3.60963	2.47475	0.840761	-0.389186	3.25844	4.49688	0.893617	-0.00312057	2.4377	3.57488	1.15942	0.338164			0.0534759	0.236631	0.0140957	0.136702	0.0669492	0.121186
							3.60963	2.43316	0.882353	-0.347594	3.30766	4.42723	0.90383	-0.0319149	2.41546	3.5227	1.1583	0.339285			0.0503565	0.232472	0.0120567	0.135683	0.0702448	0.111959
							3.65122	2.45395	0.923945	-0.347594	3.35979	4.3317	0.92844	-0.0260993	2.38548	3.44829	1.13962	0.357966			0.0479798	0.218657	0.0109929	0.134663	0.0721281	0.103202
							3.60368	2.45989	0.950683	-0.347594	3.43362	4.25787	0.95305	0.0231206	2.31111	3.37391	1.14959	0.376647			0.0450089	0.203654	0.00864362	0.132314	0.0728814	0.0968927
							3.51159	2.44207	0.953654	-0.338681	3.44681	4.18404	0.957447	0.0521277	2.23673	3.29953	1.16828	0.386473			0.0411468	0.193553	0.00664894	0.129965	0.0725047	0.0936911
							3.41355	2.40048	0.929887	-0.317885	3.4339	4.14894	0.957447	0.050922	2.22222	3.16527	1.18357	0.393236			0.0390671	0.191474	0.00669326	0.129433	0.0698682	0.0910546
							3.35116	2.35888	0.888295	-0.297089	3.40929	4.14333	0.957447	0.0319149	2.22222	3.09179	1.18357	0.430598			0.035205	0.188503	0.00771277	0.139628	0.0638418	0.0872881
							3.25312	2.33512	0.828877	-0.294118	3.38468	4.11872	0.957447	0.0319149	2.20675	3.07632	1.20016	0.451371			0.0328283	0.189542	0.00722518	0.149823	0.0587571	0.0829567
							3.12537	2.30244	0.802139	-0.270351	3.42879	4.0483	0.934539	0.0548227	2.13237	3.00194	1.21884	0.481168			0.0320856	0.193702	0.00886525	0.156472	0.0549906	0.0787194
							2.99762	2.26084	0.808081	-0.240642	3.4	4.02128	0.941135	0.048227	2.1256	2.99517	1.24317	0.51853			0.0320856	0.197861	0.0138298	0.159441	0.0516949	0.0754237
							2.91444	2.21925	0.828877	-0.240642	3.32617	4.02957	0.965745	0.023617	2.1256	2.99517	1.28036	0.555892			0.0331254	0.210339	0.0179078	0.168617	0.0490584	0.0727872
							2.87285	2.17766	0.891266	-0.240642	3.25135	4.05418	0.990355	-0.000992908	2.1256	2.99517	1.29904	0.593254			0.0341652	0.22653	0.0211436	0.189583	0.0464218	0.0701507
							2.87582	2.13607	0.953654	-0.240642	3.15291	4.07879	1.01496	-0.0256028	2.1256	2.99517	1.31771	0.643961			0.0369875	0.240196	0.0242021	0.214096	0.0466102	0.0714689
							2.89661	2.08556	1.00713	-0.258467	3.05447	4.03021	1.05787	-0.013617	2.1256	2.99517	1.3285	0.684212			0.0418895	0.248069	0.0285904	0.235816	0.0500942	0.0779661
							2.91444	2.02317	1.04575	-0.297089	2.91206	3.96738	1.11809	0	2.1256	2.99517	1.32609	0.698073			0.0450089	0.253268	0.037766	0.243972	0.0507533	0.0838983
							2.91444	1.96078	1.06655	-0.317885	2.71887	3.91447	1.18823	-0.0110638	2.1256	2.99517	1.30741	0.679392			0.0454545	0.261141	0.0553191	0.246543	0.0519774	0.0853107
							2.87879	1.91622	1.08734	-0.338681	2.5466	3.84064	1.23745	-0.0848936	2.1256	2.99517	1.28873	0.660711			0.0448604	0.265894	0.0643617	0.258511	0.0544256	0.0870998
							2.82531	1.86275	1.10814	-0.359477	2.50028	3.85078	1.28667	-0.116738	2.1256	2.99517	1.28019	0.64203			0.0432264	0.265894	0.0680408	0.273138	0.0565913	0.090113
							2.75698	1.79441	1.12299	-0.374332	2.4483	3.87539	1.29482	-0.12766	2.1256	2.93433	1.28019	0.628019			0.040107	0.260695	0.0731383	0.279255	0.0559322	0.0940678
							2.6738	1.71123	1.12299	-0.374332	2.34894	3.87447	1.30213	-0.114894	2.1256	2.85992	1.28019	0.628019			0.0359477	0.246138	0.0843528	0.274158	0.0559322	0.0967043
							2.54902	1.66964	1.14379	-0.353535	2.17667	3.80064	1.40057	-0.0656738	2.1256	2.80193	1.28019	0.628019			0.0288176	0.236037	0.0870567	0.26055	0.0549906	0.0979284
							2.45395	1.61319	1.17944	-0.317885	2.09915	3.72681	1.5227	-0.0401418	2.1256	2.80193	1.28019	0.615615			0.021836	0.230838	0.0848404	0.245213	0.0533898	0.0971751
							2.36185	1.5508	1.21212	-0.294118	2.05809	3.65298	1.56383	-0.0482979	2.1256	2.80193	1.27326	0.596934			0.0170826	0.229798	0.0812057	0.233599	0.0515066	0.0944444
							2.26084	1.49436	1.22698	-0.291147	2.01532	3.58823	1.54567	-0.0819858	2.07923	2.80193	1.25313	0.578254			0.015003	0.228758	0.0822252	0.228502	0.0501883	0.0911488
							2.17766	1.47356	1.20618	-0.270351	1.94326	3.54255	1.50177	-0.12766	2.02899	2.77776	1.21579	0.559588			0.0120321	0.219697	0.0856383	0.221809	0.0466102	0.0855932
							2.1123	1.48841	1.18538	-0.249554	1.89404	3.54255	1.52638	-0.12766	2.02899	2.70531	1.20773	0.54091			0.00950683	0.215241	0.085328	0.214184	0.043032	0.0815443
							2.03803	1.48544	1.20024	-0.240642	1.8639	3.48532	1.49376	-0.108582	2.02899	2.70531	1.19856	0.522229			0.00831848	0.21227	0.0800532	0.205319	0.0397363	0.0785311
							1.95484	1.46465	1.24777	-0.240642	1.83929	3.42326	1.39745	-0.0604255	1.97487	2.6512	1.18357	0.503548			0.00935829	0.201872	0.0739362	0.193085	0.0364407	0.0745763
							1.87166	1.44385	1.31016	-0.240642	1.82362	3.36957	1.26319	0	1.96428	2.6087	1.18357	0.484866			0.0114379	0.193553	0.0704787	0.187943	0.0351224	0.0693032
							1.83007	1.42305	1.35175	-0.240642	1.84823	3.29574	1.18936	0	2.02899	2.61836	1.16667	0.483092			0.0112894	0.184492	0.0651152	0.185594	0.0385122	0.0687382
							1.78847	1.43197	1.37849	-0.240642	1.89461	3.26546	1.15908	0	2.02899	2.69274	1.14799	0.483092			0.00980392	0.173351	0.0566489	0.186702	0.0446328	0.0548023
							1.75579	1.44385	1.37255	-0.231729	1.94383	3.25532	1.10553	-0.0289362	1.96718	2.76712	1.12931	0.483092			0.0077243	0.159982	0.0444149	0.193839	0.0512241	0.0286252
							1.72906	1.44682	1.3369	-0.207962	1.97872	3.24099	1.05319	-0.0638298	1.93237	2.76233	1.11111	0.483577			0.00564468	0.147504	0.0409574	0.195124	0.0538606	0.0510358
							1.66667	1.46762	1.3369	-0.16637	1.97872	3.19177	1.05319	-0.0638298	1.91496	2.68791	1.11111	0.502259			0.00445633	0.140374	0.0385638	0.196809	0.0581921	0.0587571
							1.63993	1.70232	1.28342	-0.124777	1.95426	3.14255	1.07766	-0.0882979	1.84058	2.61353	1.08372	0.507246			0.00222816	0.138295	0.0358156	0.198848	0.0594162	0.0640301
							1.65478	1.81422	1.2448	-0.106952	1.91248	3.05901	1.10227	-0.0957447	1.83575	2.6087	1.0628	0.499027			0	0.139335	0.0318262	0.201197	0.0567797	0.0693032
							1.69043	1.80729	1.23589	-0.112894	1.87312	2.95071	1.12688	-0.0957447	1.83575	2.6087	1.06555	0.483092			0	0.140374	0.0297872	0.210372	0.0508475	0.0745763
							1.71123	1.80036	1.25668	-0.13369	1.85617	2.83787	1.15149	-0.0931915	1.83575	2.6087	1.08421	0.483092			0	0.137255	0.0285018	0.218794	0.0422787	0.0693032
							1.77362	1.79342	1.27748	-0.13369	1.90539	2.81326	1.1761	-0.0685816	1.83865	2.6087	1.08696	0.483092			0.000742721	0.136364	0.0279255	0.224291	0.036064	0.0677966
							1.83601	1.78649	1.31313	-0.118835	1.91489	2.80851	1.20071	-0.0836879	1.91303	2.6087	1.09742	0.483092			0.0013369	0.135472	0.0284574	0.226463	0.0310734	0.070339
							1.88948	1.77956	1.32799	-0.0891266	1.90234	2.82106	1.23787	-0.108298	1.98745	2.6087	1.1161	0.48808			0.00118835	0.132353	0.0325355	0.229521	0.0269303	0.076177
							1.9281	1.77263	1.30719	-0.0475342	1.87773	2.85092	1.28184	-0.12766	2.02899	2.64157	1.13478	0.506761			0.000148544	0.122995	0.0349291	0.229211	0.0256121	0.0814501
							1.9489	1.7657	1.28639	-0.00594177	1.85312	2.90014	1.30645	-0.12766	2.01835	2.71595	1.17166	0.525442			-0.000891266	0.119875	0.0369681	0.225532	0.0265537	0.0850282
							1.95187	1.76471	1.28342	0.0178253	1.82851	2.94936	1.33106	-0.105106	1.94397	2.79033	1.1963	0.556845			-0.00193108	0.11839	0.0381206	0.21875	0.0282486	0.0883239
							1.93999	1.76471	1.28342	0.0148544	1.8344	2.95284	1.35567	-0.0804965	1.93237	2.80193	1.21498	0.57971			-0.00326797	0.119133	0.0360816	0.209574	0.030791	0.0935028
							1.92513	1.76867	1.28342	-0.00594177	1.86695	2.92823	1.35645	-0.071773	1.97293	2.80193	1.23188	0.57971			-0.00534759	0.124332	0.0331117	0.216223	0.0347458	0.10339
							1.92513	1.78253	1.28342	-0.026738	1.91426	2.90362	1.30723	-0.0957447	2.02899	2.78356	1.23188	0.57971			-0.00534759	0.13369	0.0325355	0.222518	0.0340866	0.105367
							1.86275	1.7964	1.26263	0.0148544	1.88965	2.87901	1.25801	-0.0957447	2.02899	2.70918	1.23188	0.564728			-0.00534759	0.138592	0.0341755	0.227926	0.0334275	0.0983992
							1.81521	1.81026	1.25668	0.0118835	1.86504	2.87234	1.24468	-0.0957447	1.88796	2.6348	1.23188	0.546047			-0.00534759	0.141711	0.037234	0.234043	0.0322034	0.0898305
							1.77362	1.82412	1.29234	-0.00891266	1.85106	2.87234	1.24468	-0.106383	1.83575	2.6087	1.23188	0.531401			-0.00505051	0.145573	0.039273	0.243218	0.0301318	0.0844633
							1.735	1.83799	1.36661	-0.0297089	1.85106	2.86901	1.24135	-0.130993	1.83575	2.6087	1.23188	0.531401			-0.00297089	0.153892	0.0391844	0.250266	0.0274953	0.0824859
							1.7142	1.85185	1.3874	-0.0505051	1.85106	2.8444	1.21674	-0.155603	1.83575	2.60483	1.21466	0.514177			-0.000891266	0.16221	0.0381649	0.253989	0.0242938	0.0810734
							1.6934	1.86572	1.4082	-0.0891266	1.83043	2.79915	1.2334	-0.159574	1.83575	2.53045	1.20773	0.495496			0	0.171123	0.0370567	0.254167	0.0213748	0.0801318
							1.68449	1.87166	1.40523	-0.130719	1.77915	2.7366	1.24468	-0.159574	1.7797	2.45603	1.20145	0.501922			-0.000297089	0.178996	0.0350177	0.256206	0.0179849	0.080791
							1.68449	1.87166	1.38443	-0.16637	1.70532	2.66277	1.25071	-0.147518	1.73913	2.41546	1.18357	0.557162			-0.0013369	0.183155	0.0369681	0.263032	0.0127119	0.0847458
							1.68449	1.87166	1.36364	-0.187166	1.63149	2.58894	1.27532	-0.0982979	1.73913	2.40386	1.18357	0.594524			-0.00237671	0.185235	0.0400266	0.2668	0.00809793	0.0834275
							1.6637	1.87166	1.30125	-0.187166	1.55766	2.56177	1.29993	-0.0957447	1.73913	2.32948	1.19759	0.603865			-0.0026738	0.187314	0.0429078	0.265957	0.00442561	0.0806968
							1.62805	1.87166	1.29828	-0.216875	1.49986	2.56922	1.3566	-0.111773	1.73913	2.2551	1.21627	0.620939			-0.00222816	0.190285	0.0449468	0.265957	0.00112994	0.0762712
							1.59537	1.85383	1.31016	-0.231729	1.46809	2.61128	1.40426	-0.136383	1.73913	2.22222	1.22882	0.652174			-0.00163399	0.192365	0.0478723	0.278369	-0.00188324	0.0705273
							1.57457	1.81521	1.30422	-0.210933	1.46525	2.68227	1.40567	-0.162411	1.73913	2.22222	1.21014	0.652174			-0.00371361	0.181967	0.0538121	0.285727	-0.00320151	0.0659134
							1.55377	1.79441	1.26263	-0.190137	1.41603	2.70688	1.43028	-0.211631	1.73913	2.22222	1.17519	0.635903			-0.00490196	0.16533	0.062234	0.2875	-0.00282486	0.0686441
							1.58645	1.82709	1.22103	-0.187166	1.36681	2.71277	1.45489	-0.185957	1.73913	2.22222	1.15942	0.638809			-0.00534759	0.154189	0.0714096	0.28852	-0.00216573	0.0729755
							1.60428	1.8568	1.14379	-0.175282	1.32901	2.71277	1.49092	-0.170993	1.73913	2.22222	1.16473	0.657479			-0.00534759	0.146762	0.0737589	0.281738	-0.00150659	0.0766478
							1.61022	1.88354	1.05764	-0.148544	1.29617	2.71277	1.53191	-0.199716	1.73913	2.22222	1.18341	0.67616			-0.00534759	0.136364	0.0757979	0.275931	-0.000847458	0.0779661
							1.63102	1.92513	1.01604	-0.106952	1.22234	2.71277	1.53191	-0.248936	1.73913	2.22222	1.20209	0.713354			-0.00326797	0.120766	0.0774823	0.270479	0.00112994	0.0845574
							1.63102	1.94593	0.97445	-0.0653595	1.21277	2.64851	1.5105	-0.276738	1.73913	2.22222	1.20773	0.724638			-0.0026738	0.105912	0.0783688	0.263697	0.00216573	0.0869115
							1.63102	2.01129	1.00713	-0.0386215	1.22688	2.58879	1.54234	-0.273121	1.73913	2.22222	1.20016	0.724638			-0.00178253	0.0940285	0.0763298	0.242287	0.00310734	0.0872881
							1.6221	2.08556	1.06061	1.18308e-15	1.23787	2.51915	1.62979	-0.248511	1.73913	2.25703	1.18357	0.720453			0.000297089	0.085413	0.0727837	0.22992	0.00461394	0.0865348
							1.60131	2.15389	1.09923	0.0564468	1.21326	2.3961	1.75284	-0.223901	1.73913	2.33141	1.18357	0.683091			0.00237671	0.0750149	0.0687057	0.223848	0.00725047	0.0812618
							1.58051	2.25787	1.12002	0.077243	1.11631	2.29716	1.75532	-0.223404	1.73913	2.40579	1.16828	0.661029			0.00445633	0.0663993	0.0646277	0.221144	0.00932203	0.0771186
							1.55971	2.36185	1.17647	0.0802139	1.08511	2.21553	1.77213	-0.189787	1.73913	2.41546	1.16925	0.642348			0.00534759	0.0610517	0.0605496	0.214007	0.0101695	0.0750471
							1.52704	2.44207	1.21509	0.0683304	1.10411	2.15121	1.79674	-0.140567	1.73913	2.33045	1.18793	0.619314			0.00623886	0.0576352	0.058156	0.205186	0.0101695	0.0740113
							1.4795	2.5104	1.24183	0.0534759	1.15113	2.10638	1.81475	-0.0935461	1.73913	2.22222	1.20661	0.581952			0.00935829	0.0534759	0.0534574	0.20133	0.0101695	0.0720339
							1.41711	2.59358	1.28342	0.0534759	1.17574	2.10638	1.76553	-0.0689362	1.73913	2.22222	1.20773	0.57971			0.0103981	0.0524361	0.048094	0.201463	0.00951036	0.0740113
							1.39632	2.63518	1.20024	0.0534759	1.18085	2.10638	1.6578	-0.0638298	1.73913	2.22222	1.19565	0.57971			0.0121806	0.0513963	0.0491135	0.198404	0.0079096	0.0755179
							1.37552	2.67677	1.13191	0.0534759	1.16865	2.06979	1.59574	-0.0638298	1.73285	2.22222	1.18357	0.573116			0.0138146	0.0481283	0.0464096	0.196277	0.00564972	0.0759887
							1.36364	2.70053	1.05169	0.0802139	1.16362	2.00574	1.59085	-0.0638298	1.72355	2.22222	1.18357	0.555556			0.015003	0.0426322	0.0427305	0.192996	0.00320151	0.0751412
							1.36067	2.70351	0.947712	0.136661	1.23745	1.98113	1.56624	-0.0638298	1.71425	2.21642	1.18357	0.555556			0.0170826	0.0415924	0.0389628	0.189539	0.00188324	0.0731638
							1.33987	2.7243	0.843731	0.157457	1.28908	1.91213	1.51943	-0.0416312	1.70495	2.14204	1.1979	0.555556			0.0191622	0.0423351	0.0359043	0.1875	0.00112994	0.0706215
							1.31907	2.7451	0.793226	0.178253	1.3383	1.85319	1.48511	-0.0468085	1.69565	2.06762	1.21658	0.546701			0.021836	0.0427807	0.0287677	0.185461	-0.000282486	0.0672316
							1.28639	2.73024	0.763518	0.163399	1.39511	1.81156	1.4605	-0.0562411	1.68636	1.99321	1.23527	0.531401			0.0243613	0.043672	0.027305	0.183422	-0.00169492	0.0619586
							1.25074	2.68865	0.730838	0.115865	1.4678	1.78723	1.43617	-0.0319149	1.67706	1.93237	1.25395	0.531401			0.0254011	0.0467914	0.0271277	0.17859	-0.00169492	0.0533898
							1.22995	2.64706	0.668449	0.0534759	1.44319	1.78723	1.43617	-0.0319149	1.66776	1.93237	1.27263	0.514812			0.0243613	0.0478313	0.025	0.169504	-0.000376648	0.0481168
							1.22995	2.60547	0.647653	0.0118835	1.47135	1.80482	1.47135	-0.0319149	1.65846	1.86669	1.28019	0.507246			0.0225787	0.0488711	0.0219415	0.161348	0.00047081	0.0456685
							1.22995	2.54902	0.656566	-0.0297089	1.5	1.83972	1.52057	-0.0216312	1.64916	1.83575	1.28019	0.507246			0.0200535	0.0508021	0.0204787	0.157181	0.00141243	0.0443503
							1.22995	2.46881	0.668449	-0.0623886	1.50298	1.88298	1.56383	0.00595745	1.63986	1.83575	1.28019	0.507415			0.016934	0.0536245	0.0189716	0.151684	0.00235405	0.0428437
							1.23292	2.37077	0.67142	-0.077243	1.52759	1.88298	1.56383	0.0551773	1.63056	1.83575	1.28019	0.526096			0.0138146	0.0546643	0.0171099	0.14406	0.00103578	0.0402072
							1.25371	2.30838	0.692216	-0.0564468	1.51163	1.84241	1.56383	0.0841135	1.62126	1.83575	1.29356	0.531401			0.0106952	0.0530303	0.0160904	0.138963	0.000847458	0.0426554
							1.27451	2.26381	0.713012	-0.0356506	1.49351	1.79319	1.56383	0.0957447	1.61196	1.83575	1.31223	0.547168			0.00816993	0.0527332	0.0159574	0.14273	0.00160075	0.0478343
							1.28342	2.22222	0.757576	-0.00297089	1.48121	1.74397	1.5695	0.0900709	1.60266	1.86476	1.33091	0.58212			0.00579323	0.0543672	0.0142287	0.148404	0.00235405	0.0548023
							1.29531	2.17469	0.814023	0.0386215	1.4689	1.69475	1.59411	0.065461	1.59336	1.93914	1.34959	0.600801			0.0026738	0.0574866	0.0114362	0.152926	0.00169492	0.0627119
							1.3369	2.1123	0.855615	0.0802139	1.44511	1.64553	1.57277	0.0408511	1.58406	2.01351	1.35266	0.619482			-0.000445633	0.0595663	0.00939716	0.152926	0.00169492	0.0679849
							1.3369	2.04991	0.897207	0.10101	1.43617	1.62766	1.56383	0.0319149	1.57476	2.02899	1.34251	0.648307			-0.0013369	0.0616459	0.00930851	0.150975	0.00216573	0.0727872
							1.3369	2.01723	0.923945	0.121806	1.43617	1.63603	1.55546	0.0402837	1.56546	2.02899	1.33317	0.685669			-0.000891266	0.065508	0.00797872	0.150266	0.00310734	0.0788136
							1.31907	1.97861	0.935829	0.124777	1.43617	1.65957	1.53085	0.0638298	1.55616	2.02899	1.35185	0.723031			0.000445633	0.0708556	0.00629433	0.150975	0.00423729	0.0861582
							1.28045	1.91919	0.9388	0.109923	1.43617	1.65957	1.50624	0.0638298	1.54686	2.02899	1.37053	0.742515			0.00356506	0.0708556	0.00527482	0.153014	0.00423729	0.090113
							1.25966	1.8776	0.959596	0.130719	1.43617	1.64121	1.48163	0.0638298	1.54589	2.02899	1.36441	0.71158			0.00757576	0.0699643	0.00425532	0.155053	0.00423729	0.0878531
							1.22103	1.85383	0.962567	0.151515	1.42511	1.62766	1.46809	0.052766	1.54392	2.02899	1.3388	0.662467			0.0111408	0.0695187	0.000221631	0.165381	0.00310734	0.0849341
							1.17944	1.82115	0.986334	0.172311	1.40426	1.62766	1.46809	0.0319149	1.54061	2.02899	1.30289	0.626563			0.0136661	0.0692216	-0.00265957	0.175532	0.00131827	0.0811676
							1.13191	1.77362	1.03387	0.175282	1.40426	1.62766	1.46809	0.0319149	1.53731	2.02899	1.28423	0.607897			0.0147059	0.0681818	-0.00226064	0.181383	0	0.0745763
							1.06952	1.71123	1.09626	0.13369	1.38319	1.62766	1.46809	0.0319149	1.534	2.02899	1.28019	0.574573			0.0167855	0.0650624	0.000797872	0.185461	-0.0019774	0.0673258
							1.04872	1.66964	1.11705	0.112894	1.35858	1.64142	1.53688	0.018156	1.53069	2.02899	1.28937	0.546383			0.0173797	0.0626857	0.00469858	0.199645	-0.00301318	0.0619586
							1.01307	1.6429	1.1527	0.121806	1.33397	1.66603	1.63411	0	1.52739	2.02899	1.30435	0.527702			0.016934	0.0610517	0.00718085	0.214362	-0.00367232	0.0581921
							0.980392	1.63102	1.18538	0.13369	1.30936	1.69064	1.65872	0	1.52408	2.02899	1.30435	0.509021			0.0157457	0.0601604	0.00842199	0.225399	-0.00442561	0.055838
							0.965538	1.63102	1.21806	0.13369	1.28475	1.73901	1.68333	-0.0237589	1.52077	2.02899	1.27054	0.524153			0.0136661	0.0601604	0.010461	0.228457	-0.00574388	0.0551789
							0.986334	1.63102	1.32204	0.13369	1.2766	1.78823	1.74085	-0.0483688	1.51747	2.02899	1.25604	0.531401			0.0106952	0.061943	0.0115691	0.219415	-0.0059322	0.0567797
							0.97148	1.64884	1.35472	0.151515	1.28574	1.83745	1.78723	-0.0638298	1.51416	2.02899	1.25604	0.53736			0.0105466	0.0628342	0.0113475	0.214184	-0.00555556	0.0583804
							0.950683	1.65775	1.39929	0.136661	1.3122	1.87745	1.78539	-0.0619858	1.51085	2.02899	1.25701	0.556041			0.0120321	0.0625371	0.0100177	0.209973	-0.00508475	0.0583804
							0.929887	1.65775	1.44979	0.106952	1.36142	1.80362	1.76078	-0.0373759	1.50755	2.02899	1.29437	0.574722			0.0120321	0.0614973	0.00797872	0.200798	-0.00508475	0.0550847
							0.909091	1.65775	1.47059	0.106952	1.35319	1.74894	1.71702	0.0446809	1.50424	2.02899	1.29065	0.57971			0.0151515	0.0604575	0.00492021	0.193661	-0.00574388	0.0544256
							0.909091	1.67855	1.429	0.0653595	1.31674	1.69972	1.69149	0.107589	1.50093	1.93817	1.27197	0.58793			0.0160428	0.0609031	0.0018617	0.185106	-0.00546139	0.0537665
							0.9388	1.7142	1.29828	0.0534759	1.2766	1.64596	1.69603	0.123121	1.49763	1.83575	1.25604	0.606609			0.0160428	0.0623886	-0.000398936	0.176729	-0.00508475	0.0533898
							0.962567	1.73797	1.18538	0.0623886	1.2766	1.57213	1.72064	0.0985106	1.49432	1.83575	1.25604	0.625275			0.0158942	0.0643197	-0.00132979	0.169681	-0.00499058	0.0536723
							0.962567	1.73797	1.14379	0.077243	1.25475	1.54199	1.67972	0.0957447	1.49102	1.83575	1.27197	0.628019			0.0148544	0.0653595	-0.00132979	0.163564	-0.00433145	0.0556497
							0.962567	1.73797	1.1022	0.0564468	1.23014	1.51738	1.64504	0.124823	1.48771	1.83575	1.30112	0.628019			0.0138146	0.0663993	-0.00212766	0.155053	-0.00423729	0.0627119
							0.980392	1.73797	1.06061	0.0178253	1.25617	1.4783	1.61319	0.166809	1.4844	1.86669	1.3285	0.628019			0.0139632	0.0680333	-0.0016844	0.145878	-0.00386064	0.0698682
							0.989305	1.72608	1.00713	-0.0118835	1.40383	1.40447	1.56397	0.191418	1.4811	1.94107	1.3285	0.628019			0.0147059	0.0698158	0.00035461	0.138475	-0.00301318	0.0755179
							0.995247	1.70529	0.956625	-0.0207962	1.55149	1.3061	1.51475	0.240567	1.47779	2.01545	1.31031	0.66441			0.0147059	0.0708556	0.00239362	0.139495	-0.00169492	0.0788136
							1.01604	1.68449	0.935829	0	1.56128	1.24213	1.48277	0.238085	1.47448	2.02899	1.31707	0.676329			0.0136661	0.0729352	0.00443262	0.139628	-0.00103578	0.0834275
							0.995247	1.68449	0.915033	0.0207962	1.52199	1.18298	1.45816	0.223404	1.47118	2.02899	1.343	0.683577			0.0126263	0.0742721	0.00820035	0.141356	-0.000847458	0.0894539
							1.00416	1.68449	0.923945	0.026738	1.50262	1.11702	1.43092	0.218156	1.46787	2.02899	1.37681	0.700483			0.0115865	0.073975	0.012234	0.143085	-0.00141243	0.0966102
							1.02496	1.66667	0.953654	0.0178253	1.52723	1.11702	1.3817	0.168936	1.46456	2.02899	1.37681	0.700483			0.0102496	0.0727867	0.0132535	0.141046	-0.00263653	0.104049
							1.04575	1.63102	0.992276	0.00594177	1.5917	1.13695	1.37234	0.199433	1.46126	2.02899	1.39179	0.700483			0.00713012	0.0769459	0.0132979	0.141933	-0.00329567	0.108663
							1.06655	1.63102	1.01307	0.0475342	1.62766	1.16156	1.38496	0.236028	1.45795	2.02899	1.41047	0.700483			0.0040107	0.0811052	0.0119681	0.143617	-0.00338983	0.119492
							1.08734	1.59537	1.01604	0.0891266	1.62234	1.18085	1.42021	0.244681	1.45464	2.02899	1.42915	0.696451			0.00207962	0.0840761	0.00992908	0.145301	-0.00301318	0.12646
							1.10814	1.56566	1.03981	0.130719	1.59773	1.18085	1.49404	0.195461	1.45134	2.02899	1.44782	0.677784			0.000742721	0.0855615	0.00784574	0.146676	-0.00235405	0.129567
							1.12299	1.54486	1.07546	0.160428	1.61837	1.18085	1.54525	0.168865	1.44803	2.02899	1.4665	0.676329			-0.0013369	0.0855615	0.00478723	0.155851	-0.00169492	0.132203
							1.12299	1.52406	1.09626	0.160428	1.56638	1.18085	1.60979	0.159574	1.44472	2.02899	1.46168	0.652828			-0.00341652	0.0834819	0.00398936	0.158998	-0.00169492	0.136817
							1.16459	1.52406	1.13785	0.139632	1.46794	1.16482	1.6756	0.159574	1.44142	2.02899	1.44928	0.628019			-0.0040107	0.0814023	0.00487589	0.158245	-0.00263653	0.140019
							1.17647	1.55377	1.13488	0.178253	1.37234	1.11773	1.72411	0.159574	1.43811	2.02899	1.44928	0.628019			-0.00311943	0.0766488	0.00691489	0.155452	-0.00367232	0.141808
							1.15865	1.59537	1.11408	0.240642	1.37234	1.14234	1.74872	0.159574	1.4348	2.02899	1.44928	0.628019			-0.00118835	0.0678847	0.0089539	0.154433	-0.00433145	0.142561
							1.12299	1.63399	1.09626	0.30303	1.37234	1.13092	1.75532	0.159574	1.4315	2.02899	1.44928	0.599998			-0.000148544	0.0564468	0.00930851	0.152571	-0.00499058	0.143879
							1.12299	1.65478	1.09626	0.365419	1.36163	1.11702	1.77674	0.180993	1.42819	1.98939	1.44928	0.571173			0.000891266	0.0512478	0.00824468	0.149468	-0.00508475	0.142373
							1.10517	1.71123	1.14973	0.374332	1.31319	1.11021	1.82255	0.230213	1.42488	1.91496	1.45234	0.552492			0.00371361	0.0476827	0.00598404	0.145833	-0.00433145	0.137382
							1.10814	1.7855	1.20024	0.350564	1.11631	1.06099	1.84716	0.279433	1.42158	1.84058	1.47102	0.533811			0.00698158	0.0445633	0.00292553	0.143794	-0.00338983	0.131638
							1.12299	1.86275	1.24777	0.308972	1.0644	1.03248	1.85106	0.266525	1.41827	1.83575	1.4897	0.531401			0.00802139	0.0414439	-0.000132979	0.144548	-0.00338983	0.129661
							1.12299	1.92513	1.31016	0.26738	0.98617	1.02128	1.82426	0.228511	1.41497	1.83575	1.50837	0.509822			0.0090612	0.0383244	-0.00195035	0.14867	-0.00338983	0.121092
							1.12299	2.00832	1.33096	0.246583	0.893617	1.02738	1.78113	0.18539	1.41166	1.83575	1.52174	0.483092			0.0115865	0.0381759	-0.00296986	0.153546	-0.00386064	0.117702
							1.13785	2.10636	1.27748	0.225787	0.893617	1.05199	1.75652	0.16078	1.40835	1.83575	1.52174	0.483092			0.0155971	0.0396613	-0.00398936	0.155585	-0.00480226	0.117797
							1.14973	2.21034	1.21212	0.222816	0.893617	1.0766	1.70851	0.182979	1.40505	1.83575	1.50323	0.501605			0.0209447	0.0375817	-0.00398936	0.158644	-0.00612053	0.120527
							1.14379	2.31135	1.1735	0.252525	0.877518	1.1173	1.69149	0.159291	1.40174	1.83575	1.48455	0.507246			0.0271836	0.0105466	-0.00398936	0.158865	-0.00743879	0.127778
							1.1022	2.39453	1.1527	0.33571	0.870496	1.14894	1.70908	0.12766	1.39843	1.83575	1.48856	0.522378			0.0307487	0.00757576	-0.00359043	0.157048	-0.00762712	0.137853
							1.07843	2.47772	1.09626	0.365419	0.892128	1.14745	1.75532	0.129149	1.39513	1.83575	1.52383	0.557648			0.0350564	0.0103981	-0.00248227	0.153723	-0.00687382	0.155556
							1.04575	2.57279	1.09329	0.398099	0.867518	1.12284	1.75532	0.153759	1.39182	1.83575	1.54251	0.576329			0.0405526	0.013369	-0.000443262	0.147606	-0.0059322	0.175235
							0.992276	2.67083	1.13488	0.421866	0.861702	1.13582	1.73652	0.197163	1.38851	1.83575	1.54589	0.59501			0.0467914	0.013369	0	0.147074	-0.0059322	0.186441
							0.909091	2.75401	1.17647	0.40107	0.873191	1.17191	1.68894	0.246383	1.38521	1.83575	1.54589	0.613691			0.0551099	0.0144088	0	0.147606	-0.00461394	0.190395
							0.846702	2.8164	1.17647	0.338681	0.897801	1.21277	1.61511	0.28305	1.3819	1.83575	1.54154	0.628019			0.0612002	0.0139632	-0.000177305	0.147074	-0.00376648	0.195292
							0.814023	2.87879	1.16162	0.320856	0.922411	1.21277	1.54128	0.25844	1.37859	1.83575	1.52286	0.628019			0.0646168	0.0106952	-0.00119681	0.144016	-0.00338983	0.20565
							0.784314	2.93226	1.13191	0.338681	0.997163	1.16979	1.48894	0.23383	1.37529	1.83575	1.50418	0.610459			0.0656566	0.00505051	0.000443262	0.135638	-0.00338983	0.221469
							0.748663	2.96494	1.09031	0.377302	1.0792	1.10638	1.43972	0.20922	1.37198	1.83575	1.48551	0.591787			0.0666964	0.00297089	0.00248227	0.128191	-0.00338983	0.229379
							0.748663	2.94415	1.04872	0.398099	1.16123	1.03943	1.3905	0.191489	1.36867	1.83575	1.47343	0.573116			0.0650624	0.00623886	0.00452128	0.12367	-0.0039548	0.232203
							0.784314	2.8877	0.97148	0.40107	1.24326	0.990213	1.34128	0.191489	1.36537	1.83575	1.47343	0.554435			0.0617944	0.0115865	0.00656028	0.12367	-0.00348399	0.221751
							0.825906	2.82531	0.959596	0.389186	1.2205	0.965177	1.34043	0.239858	1.36206	1.83575	1.47343	0.535754			0.0567439	0.016934	0.00762411	0.126596	-0.00235405	0.203296
							0.861557	2.75104	0.995247	0.362448	1.22965	0.957447	1.34043	0.289078	1.35875	1.83575	1.51642	0.531401			0.0494652	0.0200535	0.00930851	0.128989	-0.00169492	0.188136
							0.882353	2.64706	1.01604	0.320856	1.25426	0.957447	1.33085	0.319149	1.35545	1.86959	1.55475	0.531401			0.0463458	0.0210933	0.0124113	0.132092	-0.00103578	0.183522
							0.923945	2.56387	1.07843	0.320856	1.28113	0.957447	1.30851	0.31461	1.35266	1.94397	1.57681	0.52802			0.0417409	0.0392157	0.0173759	0.137278	-0.000376648	0.169962
							0.950683	2.46583	1.18538	0.365419	1.33035	0.957447	1.30851	0.26539	1.35266	2.01835	1.61417	0.509339			0.0369875	0.0552585	0.0194149	0.144415	0.000564972	0.150282
							0.980392	2.38859	1.2656	0.40107	1.34043	0.957447	1.28894	0.21617	1.35266	2.02899	1.63495	0.507246			0.0329768	0.0588235	0.0214539	0.152305	0.00169492	0.128531
							1.01901	2.33809	1.29531	0.392157	1.32816	0.945177	1.3134	0.191489	1.35266	2.02899	1.6314	0.507246			0.0298574	0.0588235	0.0212766	0.157801	0.00169492	0.114689
							1.03981	2.23411	1.37849	0.329768	1.29858	0.925532	1.38227	0.196454	1.35266	2.02899	1.61836	0.512888			0.026738	0.0588235	0.018484	0.159973	0.00338983	0.112147
							1.07843	2.16578	1.42602	0.285205	1.24936	0.925532	1.43149	0.221064	1.35266	2.02899	1.61869	0.531569			0.0248069	0.0600119	0.0174645	0.163032	0.00499058	0.111111
							1.10814	2.11527	1.4082	0.219846	1.22241	0.947801	1.43617	0.178865	1.35266	2.02899	1.65606	0.55025			0.0240642	0.0606061	0.012234	0.161037	0.00612053	0.107156
							1.12299	2.06774	1.32799	0.160428	1.22773	0.942482	1.4661	0.14461	1.35266	1.97971	1.63994	0.582286			0.0240642	0.0574866	0.0087766	0.156383	0.00677966	0.0966102
							1.12299	2.00535	1.20321	0.160428	1.23702	0.925532	1.51532	0.12	1.35266	1.90529	1.60259	0.619632			0.025104	0.055407	0.00775709	0.149823	0.00612053	0.0919962
							1.1022	1.98455	1.16162	0.20202	1.21277	0.925177	1.56383	0.0968085	1.35266	1.83575	1.56764	0.659403			0.028372	0.0540701	0.00673759	0.141667	0.0059322	0.0897363
							1.09626	1.99346	1.12002	0.228758	1.21277	0.900567	1.56383	0.170638	1.35266	1.83575	1.54896	0.715447			0.0320856	0.052139	0.00478723	0.139096	0.00508475	0.0923729
							1.07843	1.99643	1.07843	0.231729	1.21277	0.911277	1.56383	0.226809	1.35266	1.83575	1.51466	0.740255			0.035205	0.0482769	0.0052305	0.138918	0.00320151	0.10226
							1.03981	1.97861	1.04575	0.210933	1.22312	0.925532	1.57418	0.244965	1.35266	1.83575	1.48744	0.728505			0.0383244	0.0399584	0.00695922	0.137766	0.00188324	0.124011
							1.01901	1.97861	1.06655	0.190137	1.24468	0.928582	1.59574	0.220355	1.35266	1.83575	1.47343	0.700483			0.0414439	0.0316399	0.00797872	0.131649	0.000564972	0.129379
							0.980392	1.97861	1.10517	0.222816	1.24468	0.953191	1.59574	0.195745	1.35266	1.83575	1.47343	0.700483			0.0439691	0.028669	0.00899823	0.125532	-0.00112994	0.131638
							0.9388	2.00238	1.11111	0.252525	1.24468	0.977801	1.59574	0.171135	1.35266	1.83575	1.47343	0.736239			0.0460487	0.0297089	0.00789007	0.120124	-0.00291902	0.135499
							0.915033	2.04991	1.09031	0.26738	1.25773	0.976312	1.5827	0.185674	1.35266	1.83575	1.47343	0.748792			0.0481283	0.0307487	0.00625	0.116223	-0.00423729	0.144068
							0.935829	2.1123	1.06952	0.26738	1.2766	0.951702	1.56383	0.234894	1.35266	1.83575	1.48729	0.748792			0.0460487	0.0317885	0.00505319	0.114539	-0.00423729	0.152637
							0.977421	2.17469	1.04872	0.246583	1.2766	0.927092	1.56383	0.284113	1.35266	1.83575	1.52611	0.747336			0.0424837	0.04694	0.00199468	0.116578	-0.00423729	0.150377
							1.01901	2.25193	1.02793	0.210933	1.2305	0.925532	1.60993	0.310284	1.35266	1.83575	1.58211	0.72867			0.0387701	0.0583779	-0.00106383	0.120213	-0.00367232	0.142373
							1.06061	2.33512	0.998217	0.16934	1.19702	0.925532	1.6434	0.28766	1.35266	1.7855	1.62349	0.724638			0.0359477	0.0573381	-0.00314716	0.12234	-0.00254237	0.133145
							1.1022	2.40939	0.959596	0.127748	1.18085	0.933972	1.68489	0.263759	1.35266	1.76717	1.69755	0.724638			0.0349079	0.0562983	-0.00398936	0.121986	-0.00254237	0.127872
							1.14379	2.43018	0.9388	0.0861557	1.18085	0.958582	1.75645	0.288369	1.35266	1.83575	1.79484	0.720939			0.0338681	0.0552585	-0.00398936	0.119947	-0.0019774	0.125989
							1.20321	2.48663	0.97148	0.0623886	1.18085	0.983191	1.78106	0.312979	1.35266	1.83575	1.8322	0.702258			0.0340166	0.0548128	-0.00398936	0.117908	-0.00169492	0.12467
							1.21806	2.52525	1.01307	0.0653595	1.16241	0.989362	1.75035	0.337589	1.35266	1.83575	1.86956	0.66667			0.0350564	0.0542187	-0.0045656	0.117598	-0.00131827	0.123164
							1.19727	2.54605	1.03684	0.0861557	1.14894	0.978227	1.71227	0.351064	1.35266	1.83575	1.90692	0.663607			0.0360963	0.052139	-0.00531915	0.117819	0	0.121186
							1.17647	2.56684	1.01604	0.106952	1.14894	0.961277	1.69149	0.347234	1.35266	1.83575	1.92641	0.676329			0.0371361	0.0313428	-0.00531915	0.11578	0.000659134	0.119868
							1.15567	2.58764	0.995247	0.190137	1.14894	0.985887	1.69149	0.322624	1.35266	1.83575	1.90773	0.676329			0.0381759	0.0261438	-0.00434397	0.115691	0.000847458	0.12467
							1.13488	2.59358	1.01901	0.243613	1.14189	0.968227	1.62809	0.319149	1.35266	1.83575	1.88905	0.676329			0.0387701	0.0258467	-0.00398936	0.113697	0.000847458	0.131638
							1.11408	2.59358	1.06061	0.285205	1.13369	0.943617	1.58191	0.332979	1.35266	1.83575	1.85667	0.676329			0.0392157	0.0237671	-0.00398936	0.111348	0.00094162	0.137382
							1.08734	2.59655	1.1022	0.317885	1.12548	0.919007	1.56383	0.344539	1.35266	1.83575	1.82753	0.676329			0.0423351	0.0216875	-0.00398936	0.110461	0.00160075	0.138041
							1.02496	2.61735	1.14379	0.297089	1.11728	0.894397	1.56383	0.319929	1.35266	1.83575	1.80611	0.676329			0.0454545	0.0196078	-0.00398936	0.1125	0.00225989	0.14661
							0.962567	2.63815	1.13191	0.276292	1.11702	0.893617	1.63532	0.271489	1.35266	1.83575	1.76877	0.676329			0.0497623	0.0181224	-0.00398936	0.115293	0.00291902	0.164783
							0.900178	2.64706	1.11111	0.291147	1.01787	0.893617	1.6761	0.255319	1.35266	1.83575	1.73142	0.660394			0.0552585	0.0158942	-0.00398936	0.114362	0.00357815	0.185405
							0.843731	2.64706	1.09031	0.344623	0.925532	0.893617	1.70071	0.264539	1.35266	1.83575	1.69405	0.641713			0.0614973	0.0106952	-0.00398936	0.108511	0.00423729	0.19661
							0.802139	2.64706	1.06952	0.427807	0.915957	0.895532	1.7234	0.291064	1.35266	1.83575	1.66168	0.628019			0.0666964	0.00861557	-0.00398936	0.104433	0.00489642	0.197928
							0.718954	2.62626	1.09031	0.4694	0.792908	0.920142	1.7234	0.340284	1.35266	1.83575	1.643	0.628019			0.0711527	0.00579323	-0.00398936	0.102881	0.00602637	0.207721
							0.665478	2.63518	1.14082	0.496138	0.765957	0.963972	1.70418	0.370284	1.35266	1.83575	1.66071	0.646215			0.0717469	0.00356506	-0.00292553	0.102926	0.00706215	0.218362
							0.641711	2.62923	1.17647	0.516934	0.765957	1.00128	1.66766	0.394894	1.35266	1.83575	1.67939	0.639452			0.0678847	0.0026738	-0.00110816	0.103723	0.00772128	0.224388
							0.644682	2.59061	1.17944	0.53773	0.765957	1.02128	1.62766	0.410284	1.35266	1.86476	1.68357	0.620771			0.0658051	0.0026738	-8.86525e-05	0.103723	0.00838041	0.22307
							0.665478	2.56982	1.20024	0.558526	0.765957	1.02128	1.62766	0.385674	1.35266	2.01351	1.66489	0.60209			0.0637255	0.00356506	0.000930851	0.104654	0.00847458	0.217232
							0.668449	2.56684	1.18538	0.561497	0.765957	1.02128	1.64957	0.339149	1.35266	2.02899	1.64621	0.583409			0.0604575	0.00460487	0.00132979	0.110638	0.00847458	0.210264
							0.680333	2.56684	1.1527	0.561497	0.765957	1.02128	1.65957	0.289929	1.35266	2.02899	1.61255	0.549746			0.0562983	0.00564468	0.00070922	0.0903369	0.00847458	0.203013
							0.701129	2.56684	1.12299	0.561497	0.765957	1.02128	1.65957	0.240709	1.35266	2.02899	1.62273	0.531401			0.052139	0.00668449	-0.00132979	0.00265957	0.00847458	0.195763
							0.721925	2.56684	1.12299	0.561497	0.765957	1.02128	1.65957	0.191489	1.35266	2.02899	1.67473	0.527369

## Sheet: Figure3A
0	0.00301237	0.00412931	0.00415808	0.00423341	0.00258243	0.00129906	0.0018741	-0.000522909	-0.00198874	-0.00365666	-0.00287021	-0.00331263	-0.00129443	0.000248382	0.000387712	-0.00151984	-0.00308175	-0.00228579	-0.00268	-0.00414432	-0.0048511	-0.00479616	-0.00323351	-0.0033054	-0.00325077	-0.00304165	-0.00236904	-0.000329097	0.000292419	0.000645812	0.000322846	5.5539e-05	-0.000254535	-0.00113334	-0.000532257	0.000566343	0.00165214	0.00142454	0.000651695	0.000399473	-0.000721203	-8.8165e-05	0.000801898	-2.55871e-05	-0.000712571	-0.000529902	-0.00120289	-0.00144329	-0.000936129
0.00301237	0	0.00565908	0.00591111	0.005785	0.00460225	0.00249645	0.00333315	0.000909597	-0.000669739	-0.00291725	-0.00330214	-0.00264348	-0.00129135	1.85198e-05	0.000282917	-0.00132614	-0.00247162	-0.00167931	-0.00237328	-0.00417424	-0.00461313	-0.00394025	-0.00169728	-0.00160373	-0.00199906	-0.00227477	-0.00176241	-6.83373e-05	-2.19614e-05	-0.000112346	-0.000306791	-0.000360687	-0.000740417	-0.00173838	-0.00104407	0.000492779	0.00155034	0.00130716	0.000719415	0.000818573	1.58766e-05	0.000458842	0.00139371	0.000361649	-0.000339875	-0.000202908	-0.000505239	-0.000594786	-0.000237206
0.00412931	0.00565908	0	0.00412865	0.00542524	0.00525656	0.00248773	0.00323383	0.00102997	-0.000341729	-0.00309201	-0.00382459	-0.00259217	-0.00179142	-0.000900107	-0.000411861	-0.00105958	-0.00086618	0.000545186	0.0001404	-0.00177261	-0.0025246	-0.00207435	-0.000181096	-1.09093e-07	-0.00070305	-0.00150781	-0.00105123	0.00068286	0.000761278	0.00115059	0.00100923	0.000906954	0.000281228	-0.00119371	-0.000601396	0.000918347	0.00207269	0.00203291	0.00138201	0.00141113	0.000920137	0.00167164	0.00246233	0.00178935	0.000850604	0.000975726	0.00069949	0.000703004	0.000479301
0.00415808	0.00591111	0.00412865	0	0.000744727	0.00383342	0.00174871	0.00167466	-0.00109987	-0.00356713	-0.00669854	-0.00736153	-0.00541122	-0.00357697	-0.00258295	-0.00265356	-0.00344133	-0.00195561	0.000847608	0.000851364	-0.00074547	-0.00141939	-0.00147654	-0.000155376	0.000217105	-0.000276078	-0.00119393	-0.000808695	0.00145729	0.00191773	0.00213687	0.00169188	0.00136793	0.000552998	-0.000876011	-5.02877e-05	0.00143513	0.00235918	0.00220874	0.00153399	0.00161571	0.00125074	0.00240258	0.00264988	0.00210222	0.00135792	0.00149207	0.000856129	0.00105267	0.000747985
0.00423341	0.005785	0.00542524	0.000744727	0	-0.00231826	-0.0057368	-0.00213234	-0.00373447	-0.00634411	-0.00932234	-0.0103467	-0.00674914	-0.00335367	-0.00182362	-0.00161201	-0.00271773	-0.00134877	0.00182591	0.0019671	0.000945328	0.000189652	0.000196939	0.00118376	0.00135116	0.000475751	-0.000697164	-0.000824462	0.0011632	0.00142548	0.00134315	0.000242449	-9.16814e-05	-0.000835777	-0.00173587	-0.000185331	0.00117964	0.00165105	0.00162734	0.00131782	0.00146067	0.00115054	0.00225704	0.00203549	0.00154558	0.0012047	0.00133084	0.000159361	0.00031728	0.000196702
0.00258243	0.00460225	0.00525656	0.00383342	-0.00231826	0	-0.00574576	0.00160844	-0.00172396	-0.00571844	-0.00837617	-0.00971487	-0.00445481	-0.0020611	-0.00102114	-0.000200334	-0.000663992	0.000298167	0.00236913	0.00276099	0.00249704	0.00214605	0.00238809	0.00323944	0.00290048	0.00165794	0.000763921	0.000713749	0.00189477	0.00189255	0.00213488	0.00124942	0.00126246	0.000470119	-0.000302689	0.00106073	0.00193284	0.00254485	0.00285838	0.00265497	0.00247343	0.00190632	0.00242046	0.00182221	0.00142028	0.00124173	0.00135327	-0.000251358	-4.14377e-05	0.000224719
0.00129906	0.00249645	0.00248773	0.00174871	-0.0057368	-0.00574576	0	0.00260639	-0.00387979	-0.00432452	-0.00674515	-0.00933453	-0.00338813	-0.000531519	0.000720254	0.00219528	0.00217297	0.00225879	0.00260529	0.00245064	0.00235394	0.00264155	0.00318289	0.00361889	0.00277705	0.00178797	0.00155274	0.00189748	0.00245326	0.00232928	0.00271215	0.00201559	0.00189965	0.000962357	0.000223473	0.0013079	0.00199414	0.00255525	0.00280998	0.0023543	0.00204208	0.00165449	0.00214969	0.0017275	0.00171233	0.00168262	0.00167699	0.000145411	-6.02347e-05	0.000492166
0.0018741	0.00333315	0.00323383	0.00167466	-0.00213234	0.00160844	0.00260639	0	-0.00646216	0.000823101	-0.00335469	-0.00646257	-0.00152911	0.000197933	0.00165293	0.00336334	0.003363	0.00311939	0.00288015	0.00187747	0.00146863	0.00194342	0.00268912	0.00304274	0.00239	0.00207084	0.00194896	0.00266198	0.00286887	0.0026656	0.00311151	0.00239449	0.00222144	0.00143545	0.000930563	0.0019754	0.0024125	0.00248351	0.00272499	0.00213059	0.00195237	0.00151559	0.00184118	0.00159723	0.00211884	0.00206561	0.00212287	0.000906336	0.000686378	0.00133143
-0.000522909	0.000909597	0.00102997	-0.00109987	-0.00373447	-0.00172396	-0.00387979	-0.00646216	0	-0.00238261	-0.00331831	-0.00531215	-0.0010727	0.00115459	0.000585528	0.00159766	0.00241624	0.00291009	0.00323949	0.00231652	0.00221196	0.00254885	0.00298811	0.00315386	0.00278338	0.00253712	0.00170662	0.00198738	0.00177685	0.00150382	0.00248413	0.00206039	0.0020242	0.00165375	0.00138203	0.00239651	0.00295649	0.00262783	0.00288226	0.00255053	0.00222712	0.00145635	0.000866204	0.000524902	0.00113149	0.00161035	0.00164216	0.000458299	0.000899168	0.00141855
-0.00198874	-0.000669739	-0.000341729	-0.00356713	-0.00634411	-0.00571844	-0.00432452	0.000823101	-0.00238261	0	-0.00389804	-0.00556799	-0.000845777	0.00289369	0.00228168	0.00225515	0.00296682	0.00401192	0.00499888	0.00419386	0.00398724	0.00391557	0.00416996	0.00470128	0.00460116	0.00415664	0.00229728	0.00138191	0.00107863	0.000884059	0.00208212	0.0013327	0.000757117	0.000555122	0.000370611	0.00175117	0.00260706	0.00216891	0.00252226	0.00256524	0.00239822	0.0014519	-0.000129609	-0.000540098	0.000823829	0.00221668	0.00197396	0.000376031	0.000371066	0.000574554
-0.00365666	-0.00291725	-0.00309201	-0.00669854	-0.00932234	-0.00837617	-0.00674515	-0.00335469	-0.00331831	-0.00389804	0	-0.00790133	-0.00606523	5.16603e-05	0.00110531	0.00202612	0.00266501	0.00417556	0.00504134	0.00412291	0.00419781	0.00398285	0.00380743	0.00441624	0.00411885	0.00368737	0.00148111	3.47807e-06	-0.000208134	-0.000118872	0.00161465	0.000967606	0.000539568	0.000376017	0.000250909	0.00201203	0.00269859	0.00216106	0.00252741	0.00257691	0.00237129	0.00133472	-0.000393426	-0.000238474	0.0013142	0.00254572	0.0017029	-0.000505516	-0.00121061	-0.00114635
-0.00287021	-0.00330214	-0.00382459	-0.00736153	-0.0103467	-0.00971487	-0.00933453	-0.00646257	-0.00531215	-0.00556799	-0.00790133	0	-0.00374576	-0.000326022	0.00014786	0.00138165	0.0030507	0.00497152	0.00367551	0.0018164	0.00249102	0.00333745	0.00377058	0.00377374	0.00302516	0.00280493	0.00121899	0.000222499	0.00032902	0.000283532	0.00180769	0.00156453	0.00177057	0.00130285	0.000613075	0.001924	0.00269998	0.00240413	0.00274315	0.00254475	0.00258128	0.00219654	0.00120872	0.00162019	0.00250663	0.00307386	0.00202859	-0.000204916	-0.00115468	-0.000733773
-0.00331263	-0.00264348	-0.00259217	-0.00541122	-0.00674914	-0.00445481	-0.00338813	-0.00152911	-0.0010727	-0.000845777	-0.00606523	-0.00374576	0	-0.00418575	-0.00046431	-0.00095407	0.000144858	0.00173628	0.000796577	-0.00102553	0.00154868	0.00324534	0.00426075	0.0040538	0.00290692	0.00253196	0.00130418	0.000780759	0.000958763	0.00137697	0.00310199	0.00313323	0.00353834	0.00327642	0.00283785	0.00335198	0.0030866	0.00246748	0.00291482	0.00261676	0.00292227	0.00270626	0.00174425	0.00196204	0.00228545	0.00250465	0.00242599	0.00139212	0.000976081	0.00175641
-0.00129443	-0.00129135	-0.00179142	-0.00357697	-0.00335367	-0.0020611	-0.000531519	0.000197933	0.00115459	0.00289369	5.16603e-05	-0.000326022	-0.00418575	0	-0.000491055	-0.0011725	0.0019267	0.00391608	0.0051634	0.00328956	0.00519554	0.00563618	0.00599552	0.00497595	0.0043889	0.00407633	0.00234177	0.000808464	0.00026232	0.000411048	0.0023354	0.00262255	0.00290967	0.00277689	0.00258313	0.00290928	0.00222024	0.0017681	0.00230984	0.00204272	0.00238907	0.00262461	0.00221881	0.00254934	0.00287283	0.00305402	0.0033288	0.00277943	0.0028258	0.00298209
0.000248382	1.85198e-05	-0.000900107	-0.00258295	-0.00182362	-0.00102114	0.000720254	0.00165293	0.000585528	0.00228168	0.00110531	0.00014786	-0.00046431	-0.000491055	0	0.000749361	0.0055122	0.00475451	0.00752693	0.00647892	0.00662	0.00623593	0.00698578	0.00555466	0.00531696	0.00495253	0.0024219	0.000434322	0.000259163	0.000622669	0.00188726	0.00143885	0.00184769	0.00212706	0.00206693	0.00234568	0.00152286	0.000906894	0.00154857	0.00156099	0.00219917	0.00279853	0.00253276	0.00277519	0.00344461	0.00381947	0.00412025	0.0038232	0.00387648	0.00330453
0.000387712	0.000282917	-0.000411861	-0.00265356	-0.00161201	-0.000200334	0.00219528	0.00336334	0.00159766	0.00225515	0.00202612	0.00138165	-0.00095407	-0.0011725	0.000749361	0	0.00521065	0.00551073	0.00833491	0.00566194	0.0067868	0.0062547	0.00718956	0.00628087	0.00574635	0.0049294	0.00146991	-0.000145294	0.000767743	0.00168008	0.00166353	0.000213105	0.000869975	0.00152099	0.00177188	0.00207376	0.00107052	1.47772e-05	0.000649735	0.000663913	0.00139643	0.00248914	0.0022286	0.00239697	0.00302618	0.00351243	0.00344383	0.00313206	0.00323747	0.00264457
-0.00151984	-0.00132614	-0.00105958	-0.00344133	-0.00271773	-0.000663992	0.00217297	0.003363	0.00241624	0.00296682	0.00266501	0.0030507	0.000144858	0.0019267	0.0055122	0.00521065	0	0.00828254	0.00403474	0.00115573	0.00497532	0.00474182	0.00572626	0.00679268	0.00566248	0.00382016	-0.000208855	-0.0010743	0.00137479	0.00272946	0.0021192	0.000471113	0.00151302	0.00164684	0.00201729	0.00241991	0.00193993	0.000834749	0.00123904	0.000360675	0.000581458	0.00219592	0.00182565	0.00219979	0.00251125	0.00291039	0.00262592	0.00212972	0.00217182	0.00171524
-0.00308175	-0.00247162	-0.00086618	-0.00195561	-0.00134877	0.000298167	0.00225879	0.00311939	0.00291009	0.00401192	0.00417556	0.00497152	0.00173628	0.00391608	0.00475451	0.00551073	0.00828254	0	-0.00622994	-0.001066	0.00393995	0.00402235	0.0050451	0.0074996	0.0068134	0.00580442	0.00233936	0.0010165	0.00272081	0.00406327	0.00387603	0.00225029	0.00249302	0.00233298	0.00283538	0.00312874	0.00273477	0.00106872	0.00109723	-0.000148305	7.81878e-05	0.00194141	0.00139843	0.00191015	0.00186203	0.00261709	0.00257632	0.001915	0.00189753	0.0016248
-0.00228579	-0.00167931	0.000545186	0.000847608	0.00182591	0.00236913	0.00260529	0.00288015	0.00323949	0.00499888	0.00504134	0.00367551	0.000796577	0.0051634	0.00752693	0.00833491	0.00403474	-0.00622994	0	0.00463063	0.00585465	0.00461463	0.00433054	0.00727952	0.00814441	0.00859672	0.00539917	0.00360438	0.00412832	0.00428735	0.00419136	0.00280343	0.00219939	0.00181527	0.00189678	0.00179954	0.00142532	7.23172e-05	0.000320415	-0.000837975	-0.000288385	0.00144098	0.0010277	0.00149805	0.00134436	0.00215393	0.00220099	0.00128466	0.00105253	0.000904662
-0.00268	-0.00237328	0.0001404	0.000851364	0.0019671	0.00276099	0.00245064	0.00187747	0.00231652	0.00419386	0.00412291	0.0018164	-0.00102553	0.00328956	0.00647892	0.00566194	0.00115573	-0.001066	0.00463063	0	0.0066215	0.0047146	0.00480941	0.0066692	0.00751819	0.00901302	0.00678126	0.00545433	0.00588621	0.00514145	0.00442529	0.00330746	0.00282627	0.00252096	0.00249384	0.00223012	0.00207053	0.00122814	0.00123755	-0.000210178	3.16052e-05	0.00103461	0.00065978	0.00155075	0.00123422	0.0017498	0.00163094	0.000452619	0.000745161	0.000746223
-0.00414432	-0.00417424	-0.00177261	-0.00074547	0.000945328	0.00249704	0.00235394	0.00146863	0.00221196	0.00398724	0.00419781	0.00249102	0.00154868	0.00519554	0.00662	0.0067868	0.00497532	0.00393995	0.00585465	0.0066215	0	0.000797564	0.00402432	0.00818351	0.00860651	0.00925361	0.00783972	0.00714932	0.00807888	0.00711694	0.00536441	0.00328695	0.00347885	0.00293116	0.00304811	0.00288668	0.00234192	0.00108882	0.00115495	0.00042491	0.000305203	0.00100888	0.000779281	0.00161338	0.00121918	0.00183629	0.00144087	0.000903044	0.0016809	0.00134933
-0.0048511	-0.00461313	-0.0025246	-0.00141939	0.000189652	0.00214605	0.00264155	0.00194342	0.00254885	0.00391557	0.00398285	0.00333745	0.00324534	0.00563618	0.00623593	0.0062547	0.00474182	0.00402235	0.00461463	0.0047146	0.000797564	0	0.00891088	0.0088378	0.00688319	0.00804459	0.00683093	0.00735525	0.00969568	0.00871322	0.00605378	0.00318701	0.0033168	0.00212849	0.00243772	0.00270912	0.0019172	-0.000302456	-0.000268412	-0.0005829	-0.000735444	-0.000446262	-0.000848072	0.000246322	-0.000103648	0.000563075	-0.000375095	-0.000774983	0.000513716	0.000481895
-0.00479616	-0.00394025	-0.00207435	-0.00147654	0.000196939	0.00238809	0.00318289	0.00268912	0.00298811	0.00416996	0.00380743	0.00377058	0.00426075	0.00599552	0.00698578	0.00718956	0.00572626	0.0050451	0.00433054	0.00480941	0.00402432	0.00891088	0	0.00637817	0.00559398	0.00831342	0.00701064	0.00813385	0.0106048	0.00973298	0.00638742	0.00298554	0.00239832	0.000365455	0.000310581	0.000764504	-0.0004452	-0.0028657	-0.00200663	-0.00266326	-0.00298754	-0.00295224	-0.0029571	-0.00126221	-0.00160297	-0.00108168	-0.00241719	-0.00312609	-0.00132681	-0.000734617
-0.00323351	-0.00169728	-0.000181096	-0.000155376	0.00118376	0.00323944	0.00361889	0.00304274	0.00315386	0.00470128	0.00441624	0.00377374	0.0040538	0.00497595	0.00555466	0.00628087	0.00679268	0.0074996	0.00727952	0.0066692	0.00818351	0.0088378	0.00637817	0	0.00565614	0.0095558	0.00786697	0.00971787	0.00982851	0.00822015	0.00608618	0.00323211	0.00153547	-0.000836602	-0.00136881	-0.000469374	-0.000964284	-0.00287376	-0.0016193	-0.00189035	-0.00188541	-0.00226592	-0.00260193	-0.000935338	-0.00146576	-0.0010998	-0.00217717	-0.00328029	-0.00199177	-0.00114847
-0.0033054	-0.00160373	-1.09093e-07	0.000217105	0.00135116	0.00290048	0.00277705	0.00239	0.00278338	0.00460116	0.00411885	0.00302516	0.00290692	0.0043889	0.00531696	0.00574635	0.00566248	0.0068134	0.00814441	0.00751819	0.00860651	0.00688319	0.00559398	0.00565614	0	0.00911176	0.0058001	0.011245	0.0122452	0.0112086	0.00957124	0.00678242	0.00372164	0.00142232	0.00126028	0.00217403	0.00213915	0.000157066	1.47183e-05	-0.000909529	-0.000784268	-0.00152443	-0.00201981	-0.000214737	-0.000288061	-1.27058e-06	-0.00102144	-0.00319198	-0.00261673	-0.00156247
-0.00325077	-0.00199906	-0.00070305	-0.000276078	0.000475751	0.00165794	0.00178797	0.00207084	0.00253712	0.00415664	0.00368737	0.00280493	0.00253196	0.00407633	0.00495253	0.0049294	0.00382016	0.00580442	0.00859672	0.00901302	0.00925361	0.00804459	0.00831342	0.0095558	0.00911176	0	0.00553337	0.0133435	0.0116941	0.0109659	0.0103864	0.00783907	0.00418663	0.00131341	0.0010882	0.00139203	0.00233681	0.000866837	0.000289804	-0.00164143	-0.0012092	-0.00127516	-0.00145787	0.000174367	0.000145797	0.000187813	-0.000678746	-0.00348539	-0.00329132	-0.00234487
-0.00304165	-0.00227477	-0.00150781	-0.00119393	-0.000697164	0.000763921	0.00155274	0.00194896	0.00170662	0.00229728	0.00148111	0.00121899	0.00130418	0.00234177	0.0024219	0.00146991	-0.000208855	0.00233936	0.00539917	0.00678126	0.00783972	0.00683093	0.00701064	0.00786697	0.0058001	0.00553337	0	0.0133372	0.00821207	0.00740948	0.00814621	0.00597068	0.00228839	-0.000469385	-5.74175e-05	-0.000203409	0.00116164	-0.000699217	-0.00139374	-0.00340222	-0.00216007	-0.00162708	-0.00155476	-0.00020604	-0.000425933	-0.000600619	-0.00216174	-0.00489975	-0.00458233	-0.00354926
-0.00236904	-0.00176241	-0.00105123	-0.000808695	-0.000824462	0.000713749	0.00189748	0.00266198	0.00198738	0.00138191	3.47807e-06	0.000222499	0.000780759	0.000808464	0.000434322	-0.000145294	-0.0010743	0.0010165	0.00360438	0.00545433	0.00714932	0.00735525	0.00813385	0.00971787	0.011245	0.0133435	0.0133372	0	0.0028067	0.0053858	0.00655031	0.00198184	-0.00198227	-0.00378702	-0.00136162	-0.000836503	0.000264791	-0.00179667	-0.00155353	-0.00258467	-0.00118116	-0.000950497	-0.00163724	-0.00169687	-0.00226947	-0.00178344	-0.00366903	-0.00495061	-0.0043726	-0.0031535
-0.000329097	-6.83373e-05	0.00068286	0.00145729	0.0011632	0.00189477	0.00245326	0.00286887	0.00177685	0.00107863	-0.000208134	0.00032902	0.000958763	0.00026232	0.000259163	0.000767743	0.00137479	0.00272081	0.00412832	0.00588621	0.00807888	0.00969568	0.0106048	0.00982851	0.0122452	0.0116941	0.00821207	0.0028067	0	-0.000685925	0.0022278	-0.0027339	-0.00353524	-0.00519874	-0.0016672	-0.000346988	-4.96491e-05	-0.00191331	-0.00149098	-0.0017973	-0.000877161	-0.00104986	-0.00223302	-0.00245133	-0.00311383	-0.00200046	-0.00346091	-0.00503516	-0.00440729	-0.00247827
0.000292419	-2.19614e-05	0.000761278	0.00191773	0.00142548	0.00189255	0.00232928	0.0026656	0.00150382	0.000884059	-0.000118872	0.000283532	0.00137697	0.000411048	0.000622669	0.00168008	0.00272946	0.00406327	0.00428735	0.00514145	0.00711694	0.00871322	0.00973298	0.00822015	0.0112086	0.0109659	0.00740948	0.0053858	-0.000685925	0	0.0015928	-0.0040828	-0.00468938	-0.00749209	-0.00463968	-0.000785128	0.000136708	-0.00111131	-0.000724374	-0.00138168	-0.00124253	-0.00148499	-0.00244204	-0.00153068	-0.00188162	-0.000587284	-0.0013901	-0.00336263	-0.003127	-0.00197002
0.000645812	-0.000112346	0.00115059	0.00213687	0.00134315	0.00213488	0.00271215	0.00311151	0.00248413	0.00208212	0.00161465	0.00180769	0.00310199	0.0023354	0.00188726	0.00166353	0.0021192	0.00387603	0.00419136	0.00442529	0.00536441	0.00605378	0.00638742	0.00608618	0.00957124	0.0103864	0.00814621	0.00655031	0.0022278	0.0015928	0	0.000470272	-0.00204215	-0.0038474	-0.00392896	-0.000425485	0.00068093	-0.00178732	-0.00206166	-0.00323014	-0.00280223	-0.00240431	-0.00252176	-0.00096646	-0.00143152	-0.00068221	-0.00071444	-0.00280748	-0.00296874	-0.00219227
0.000322846	-0.000306791	0.00100923	0.00169188	0.000242449	0.00124942	0.00201559	0.00239449	0.00206039	0.0013327	0.000967606	0.00156453	0.00313323	0.00262255	0.00143885	0.000213105	0.000471113	0.00225029	0.00280343	0.00330746	0.00328695	0.00318701	0.00298554	0.00323211	0.00678242	0.00783907	0.00597068	0.00198184	-0.0027339	-0.0040828	0.000470272	0	-0.00181372	-0.0008711	-0.00228047	-0.000831325	0.000155176	-0.0036401	-0.00501811	-0.00636484	-0.00493213	-0.00408887	-0.003691	-0.00187099	-0.00240974	-0.00206967	-0.00162239	-0.00344835	-0.00341018	-0.00257446
5.5539e-05	-0.000360687	0.000906954	0.00136793	-9.16814e-05	0.00126246	0.00189965	0.00222144	0.0020242	0.000757117	0.000539568	0.00177057	0.00353834	0.00290967	0.00184769	0.000869975	0.00151302	0.00249302	0.00219939	0.00282627	0.00347885	0.0033168	0.00239832	0.00153547	0.00372164	0.00418663	0.00228839	-0.00198227	-0.00353524	-0.00468938	-0.00204215	-0.00181372	0	-0.00263236	-0.0068541	-0.00467242	-0.00288528	-0.0050165	-0.00710028	-0.0088431	-0.00694346	-0.00518946	-0.00410786	-0.0020164	-0.00219287	-0.00237715	-0.00265341	-0.0046747	-0.00392102	-0.00278541
-0.000254535	-0.000740417	0.000281228	0.000552998	-0.000835777	0.000470119	0.000962357	0.00143545	0.00165375	0.000555122	0.000376017	0.00130285	0.00327642	0.00277689	0.00212706	0.00152099	0.00164684	0.00233298	0.00181527	0.00252096	0.00293116	0.00212849	0.000365455	-0.000836602	0.00142232	0.00131341	-0.000469385	-0.00378702	-0.00519874	-0.00749209	-0.0038474	-0.0008711	-0.00263236	0	-0.0075067	-0.0046909	-0.00342532	-0.00313827	-0.00421217	-0.00634811	-0.00577964	-0.00454804	-0.00416907	-0.00254171	-0.00232468	-0.00275329	-0.0041837	-0.00748541	-0.00670008	-0.00564646
-0.00113334	-0.00173838	-0.00119371	-0.000876011	-0.00173587	-0.000302689	0.000223473	0.000930563	0.00138203	0.000370611	0.000250909	0.000613075	0.00283785	0.00258313	0.00206693	0.00177188	0.00201729	0.00283538	0.00189678	0.00249384	0.00304811	0.00243772	0.000310581	-0.00136881	0.00126028	0.0010882	-5.74175e-05	-0.00136162	-0.0016672	-0.00463968	-0.00392896	-0.00228047	-0.0068541	-0.0075067	0	-0.00892374	-0.00772693	-0.00359699	-0.000550696	-0.0018582	-0.00294578	-0.00198434	-0.00130869	-0.00052756	-0.000799087	-0.00191919	-0.00400273	-0.00825472	-0.00785342	-0.00696264
-0.000532257	-0.00104407	-0.000601396	-5.02877e-05	-0.000185331	0.00106073	0.0013079	0.0019754	0.00239651	0.00175117	0.00201203	0.001924	0.00335198	0.00290928	0.00234568	0.00207376	0.00241991	0.00312874	0.00179954	0.00223012	0.00288668	0.00270912	0.000764504	-0.000469374	0.00217403	0.00139203	-0.000203409	-0.000836503	-0.000346988	-0.000785128	-0.000425485	-0.000831325	-0.00467242	-0.0046909	-0.00892374	0	-0.00339376	0.00116102	0.00311447	-0.00164184	-0.0029043	-0.000813243	0.00028194	0.00116044	-2.74971e-05	-0.00134772	-0.00286067	-0.00740967	-0.0070171	-0.00615424
0.000566343	0.000492779	0.000918347	0.00143513	0.00117964	0.00193284	0.00199414	0.0024125	0.00295649	0.00260706	0.00269859	0.00269998	0.0030866	0.00222024	0.00152286	0.00107052	0.00193993	0.00273477	0.00142532	0.00207053	0.00234192	0.0019172	-0.0004452	-0.000964284	0.00213915	0.00233681	0.00116164	0.000264791	-4.96491e-05	0.000136708	0.00068093	0.000155176	-0.00288528	-0.00342532	-0.00772693	-0.00339376	0	0.00268666	0.000247278	-0.00679196	-0.00503766	-0.0019194	-0.000535996	0.0018209	-3.01066e-05	-0.000700278	-0.000862853	-0.00536149	-0.00546413	-0.00479746
0.00165214	0.00155034	0.00207269	0.00235918	0.00165105	0.00254485	0.00255525	0.00248351	0.00262783	0.00216891	0.00216106	0.00240413	0.00246748	0.0017681	0.000906894	1.47772e-05	0.000834749	0.00106872	7.23172e-05	0.00122814	0.00108882	-0.000302456	-0.0028657	-0.00287376	0.000157066	0.000866837	-0.000699217	-0.00179667	-0.00191331	-0.00111131	-0.00178732	-0.0036401	-0.0050165	-0.00313827	-0.00359699	0.00116102	0.00268666	0	-0.00719134	-0.00828965	-0.00267152	-0.00161502	-0.00259131	0.000419128	-0.00323174	-0.00278691	-0.00139991	-0.00530891	-0.00624886	-0.0060643
0.00142454	0.00130716	0.00203291	0.00220874	0.00162734	0.00285838	0.00280998	0.00272499	0.00288226	0.00252226	0.00252741	0.00274315	0.00291482	0.00230984	0.00154857	0.000649735	0.00123904	0.00109723	0.000320415	0.00123755	0.00115495	-0.000268412	-0.00200663	-0.0016193	1.47183e-05	0.000289804	-0.00139374	-0.00155353	-0.00149098	-0.000724374	-0.00206166	-0.00501811	-0.00710028	-0.00421217	-0.000550696	0.00311447	0.000247278	-0.00719134	0	-0.00853566	-0.00154273	-0.000908383	-0.00293054	-0.000642164	-0.00622108	-0.00543563	-0.00385078	-0.00803454	-0.00876352	-0.00817488
0.000651695	0.000719415	0.00138201	0.00153399	0.00131782	0.00265497	0.0023543	0.00213059	0.00255053	0.00256524	0.00257691	0.00254475	0.00261676	0.00204272	0.00156099	0.000663913	0.000360675	-0.000148305	-0.000837975	-0.000210178	0.00042491	-0.0005829	-0.00266326	-0.00189035	-0.000909529	-0.00164143	-0.00340222	-0.00258467	-0.0017973	-0.00138168	-0.00323014	-0.00636484	-0.0088431	-0.00634811	-0.0018582	-0.00164184	-0.00679196	-0.00828965	-0.00853566	0	0.000909146	0.0012354	-0.000450302	0.00187931	-0.00460926	-0.00636258	-0.00663226	-0.011386	-0.0116034	-0.011315
0.000399473	0.000818573	0.00141113	0.00161571	0.00146067	0.00247343	0.00204208	0.00195237	0.00222712	0.00239822	0.00237129	0.00258128	0.00292227	0.00238907	0.00219917	0.00139643	0.000581458	7.81878e-05	-0.000288385	3.16052e-05	0.000305203	-0.000735444	-0.00298754	-0.00188541	-0.000784268	-0.0012092	-0.00216007	-0.00118116	-0.000877161	-0.00124253	-0.00280223	-0.00493213	-0.00694346	-0.00577964	-0.00294578	-0.0029043	-0.00503766	-0.00267152	-0.00154273	0.000909146	0	0.00381877	0.0020393	0.003963	-0.000322767	-0.00180469	-0.00215583	-0.00800623	-0.00851436	-0.00881794
-0.000721203	1.58766e-05	0.000920137	0.00125074	0.00115054	0.00190632	0.00165449	0.00151559	0.00145635	0.0014519	0.00133472	0.00219654	0.00270626	0.00262461	0.00279853	0.00248914	0.00219592	0.00194141	0.00144098	0.00103461	0.00100888	-0.000446262	-0.00295224	-0.00226592	-0.00152443	-0.00127516	-0.00162708	-0.000950497	-0.00104986	-0.00148499	-0.00240431	-0.00408887	-0.00518946	-0.00454804	-0.00198434	-0.000813243	-0.0019194	-0.00161502	-0.000908383	0.0012354	0.00381877	0	0.00318776	0.00411097	0.000741867	-0.000690222	0.000722301	-0.00552737	-0.00607407	-0.00488423
-8.8165e-05	0.000458842	0.00167164	0.00240258	0.00225704	0.00242046	0.00214969	0.00184118	0.000866204	-0.000129609	-0.000393426	0.00120872	0.00174425	0.00221881	0.00253276	0.0022286	0.00182565	0.00139843	0.0010277	0.00065978	0.000779281	-0.000848072	-0.0029571	-0.00260193	-0.00201981	-0.00145787	-0.00155476	-0.00163724	-0.00223302	-0.00244204	-0.00252176	-0.003691	-0.00410786	-0.00416907	-0.00130869	0.00028194	-0.000535996	-0.00259131	-0.00293054	-0.000450302	0.0020393	0.00318776	0	0.00061217	-0.00565763	-0.00544405	-0.00126296	-0.00603724	-0.00720122	-0.00592255
0.000801898	0.00139371	0.00246233	0.00264988	0.00203549	0.00182221	0.0017275	0.00159723	0.000524902	-0.000540098	-0.000238474	0.00162019	0.00196204	0.00254934	0.00277519	0.00239697	0.00219979	0.00191015	0.00149805	0.00155075	0.00161338	0.000246322	-0.00126221	-0.000935338	-0.000214737	0.000174367	-0.00020604	-0.00169687	-0.00245133	-0.00153068	-0.00096646	-0.00187099	-0.0020164	-0.00254171	-0.00052756	0.00116044	0.0018209	0.000419128	-0.000642164	0.00187931	0.003963	0.00411097	0.00061217	0	-0.0140162	-0.00473124	-0.000579503	-0.00338698	-0.00276354	-0.00195209
-2.55871e-05	0.000361649	0.00178935	0.00210222	0.00154558	0.00142028	0.00171233	0.00211884	0.00113149	0.000823829	0.0013142	0.00250663	0.00228545	0.00287283	0.00344461	0.00302618	0.00251125	0.00186203	0.00134436	0.00123422	0.00121918	-0.000103648	-0.00160297	-0.00146576	-0.000288061	0.000145797	-0.000425933	-0.00226947	-0.00311383	-0.00188162	-0.00143152	-0.00240974	-0.00219287	-0.00232468	-0.000799087	-2.74971e-05	-3.01066e-05	-0.00323174	-0.00622108	-0.00460926	-0.000322767	0.000741867	-0.00565763	-0.0140162	0	-0.00609046	-0.00279434	-0.00219794	-0.000493213	0.000608217
-0.000712571	-0.000339875	0.000850604	0.00135792	0.0012047	0.00124173	0.00168262	0.00206561	0.00161035	0.00221668	0.00254572	0.00307386	0.00250465	0.00305402	0.00381947	0.00351243	0.00291039	0.00261709	0.00215393	0.0017498	0.00183629	0.000563075	-0.00108168	-0.0010998	-1.27058e-06	0.000187813	-0.000600619	-0.00178344	-0.00200046	-0.000587284	-0.00068221	-0.00206967	-0.00237715	-0.00275329	-0.00191919	-0.00134772	-0.000700278	-0.00278691	-0.00543563	-0.00636258	-0.00180469	-0.000690222	-0.00544405	-0.00473124	-0.00609046	0	-0.00367289	-0.00394037	0.000298801	0.0016603
-0.000529902	-0.000202908	0.000975726	0.00149207	0.00133084	0.00135327	0.00167699	0.00212287	0.00164216	0.00197396	0.0017029	0.00202859	0.00242599	0.0033288	0.00412025	0.00344383	0.00262592	0.00257632	0.00220099	0.00163094	0.00144087	-0.000375095	-0.00241719	-0.00217717	-0.00102144	-0.000678746	-0.00216174	-0.00366903	-0.00346091	-0.0013901	-0.00071444	-0.00162239	-0.00265341	-0.0041837	-0.00400273	-0.00286067	-0.000862853	-0.00139991	-0.00385078	-0.00663226	-0.00215583	0.000722301	-0.00126296	-0.000579503	-0.00279434	-0.00367289	0	-0.00123857	0.00341901	0.00448279
-0.00120289	-0.000505239	0.00069949	0.000856129	0.000159361	-0.000251358	0.000145411	0.000906336	0.000458299	0.000376031	-0.000505516	-0.000204916	0.00139212	0.00277943	0.0038232	0.00313206	0.00212972	0.001915	0.00128466	0.000452619	0.000903044	-0.000774983	-0.00312609	-0.00328029	-0.00319198	-0.00348539	-0.00489975	-0.00495061	-0.00503516	-0.00336263	-0.00280748	-0.00344835	-0.0046747	-0.00748541	-0.00825472	-0.00740967	-0.00536149	-0.00530891	-0.00803454	-0.011386	-0.00800623	-0.00552737	-0.00603724	-0.00338698	-0.00219794	-0.00394037	-0.00123857	0	0.00577192	0.00485541
-0.00144329	-0.000594786	0.000703004	0.00105267	0.00031728	-4.14377e-05	-6.02347e-05	0.000686378	0.000899168	0.000371066	-0.00121061	-0.00115468	0.000976081	0.0028258	0.00387648	0.00323747	0.00217182	0.00189753	0.00105253	0.000745161	0.0016809	0.000513716	-0.00132681	-0.00199177	-0.00261673	-0.00329132	-0.00458233	-0.0043726	-0.00440729	-0.003127	-0.00296874	-0.00341018	-0.00392102	-0.00670008	-0.00785342	-0.0070171	-0.00546413	-0.00624886	-0.00876352	-0.0116034	-0.00851436	-0.00607407	-0.00720122	-0.00276354	-0.000493213	0.000298801	0.00341901	0.00577192	0	0.00132788
-0.000936129	-0.000237206	0.000479301	0.000747985	0.000196702	0.000224719	0.000492166	0.00133143	0.00141855	0.000574554	-0.00114635	-0.000733773	0.00175641	0.00298209	0.00330453	0.00264457	0.00171524	0.0016248	0.000904662	0.000746223	0.00134933	0.000481895	-0.000734617	-0.00114847	-0.00156247	-0.00234487	-0.00354926	-0.0031535	-0.00247827	-0.00197002	-0.00219227	-0.00257446	-0.00278541	-0.00564646	-0.00696264	-0.00615424	-0.00479746	-0.0060643	-0.00817488	-0.011315	-0.00881794	-0.00488423	-0.00592255	-0.00195209	0.000608217	0.0016603	0.00448279	0.00485541	0.00132788	0
-0.000736672	-0.000544037	-5.44161e-05	0.000330732	-0.000145777	-0.000160929	0.000885071	0.0021131	0.00186145	0.000831451	-0.000230474	0.000346475	0.00240644	0.00304783	0.00333033	0.00296881	0.00227371	0.00234008	0.00143742	0.000831781	0.000969213	0.000373753	-0.000508465	-0.000706263	-0.000437454	-0.00096825	-0.00229844	-0.00255677	-0.00192388	-0.0018192	-0.0022152	-0.00256545	-0.00279254	-0.00579998	-0.0077861	-0.00794558	-0.0066061	-0.00781039	-0.00947954	-0.0127035	-0.0108261	-0.00639648	-0.00663881	-0.00318103	-0.000452744	0.000506918	0.00261495	0.00175925	0.000405895	-0.0077776
-0.000816876	-0.000704086	-0.000477235	-0.000212358	-0.000716491	-0.00115069	0.00033795	0.0018288	0.00151169	0.000554483	-0.000390672	-3.2301e-05	0.00184008	0.00261141	0.00333843	0.00316295	0.00243813	0.00238295	0.000877934	-0.000625112	-0.000921708	-0.000828519	-0.001184	-0.00104665	-0.000464235	-0.00154298	-0.00333544	-0.00435997	-0.00345708	-0.00293062	-0.00294846	-0.00345245	-0.00420185	-0.00729821	-0.00943785	-0.00931938	-0.0079165	-0.00987021	-0.0118808	-0.0156871	-0.0139767	-0.00888202	-0.00906657	-0.00647167	-0.00378136	-0.00338962	-0.00247918	-0.00467801	-0.00883924	-0.0164247
0.00024386	0.000134443	-0.000260674	-0.000484208	-0.0012396	-0.00207811	-0.000806431	0.000900983	0.000572316	-0.000214692	-0.000703274	-0.000274898	0.00136708	0.00189439	0.00268641	0.00307287	0.00276046	0.00242639	0.000638845	-0.00113159	-0.00161937	-0.000970564	-0.00109887	-0.00102217	-0.000789559	-0.00218583	-0.00395121	-0.00512578	-0.0043247	-0.00305343	-0.00261989	-0.00355575	-0.00509291	-0.00855346	-0.0112073	-0.0101365	-0.00764673	-0.00839373	-0.0102302	-0.0139987	-0.0130315	-0.00912164	-0.00878606	-0.00588007	-0.00413776	-0.00384906	-0.00253999	-0.00463964	-0.0100878	-0.0152602
0.00125124	0.000824017	0.000579014	0.000266265	-0.000861661	-0.00209849	-0.00147072	0.000356698	0.000432344	0.000248676	2.67828e-05	0.000614412	0.00199299	0.00226845	0.00244234	0.00276057	0.00265281	0.00207908	0.000104516	-0.00174887	-0.00202811	-0.00102794	-0.00065821	-0.000673496	-0.00039643	-0.00154672	-0.00295182	-0.00387588	-0.00313876	-0.00230334	-0.00242027	-0.00358085	-0.00496564	-0.00837003	-0.0119299	-0.0118496	-0.00925308	-0.00823622	-0.00898389	-0.0111272	-0.010383	-0.00832039	-0.00815676	-0.0041612	-0.00245948	-0.00227689	-0.00207665	-0.00295269	-0.00604845	-0.0092646
0.00108017	0.000661813	0.000761117	0.000793212	-0.000102714	-0.00155961	-0.00158705	-5.443e-05	-6.47112e-05	-0.000340266	-0.000434026	0.000365126	0.00183205	0.0025016	0.00221958	0.00180294	0.00172766	0.00130685	-0.000287611	-0.00133466	-0.00129009	-0.000555093	-0.000487195	-0.0010641	-0.000324563	-0.000684888	-0.00141332	-0.00160619	-0.00122631	-0.0015484	-0.00257582	-0.00331877	-0.00378463	-0.00662683	-0.0103452	-0.010811	-0.0081669	-0.00633737	-0.00643887	-0.00740921	-0.00689521	-0.00576083	-0.00548894	-0.00182483	-0.000602465	-0.000436988	-0.00118125	-0.00161026	-0.00205637	-0.00652574
0.000365462	-1.58095e-05	-0.000115344	7.95612e-05	-0.000690041	-0.00206515	-0.0020576	-0.000698441	-0.000958372	-0.00139482	-0.00160265	-0.000689842	0.00112216	0.00191579	0.00179841	0.00161967	0.00176255	0.00137335	-0.000400968	-0.00134165	-0.00135186	-0.000879022	-0.0011106	-0.00189528	-0.00117946	-0.00149153	-0.00206579	-0.00166785	-0.0013666	-0.001965	-0.00312511	-0.00369084	-0.00376675	-0.00688407	-0.0104534	-0.0104146	-0.00809168	-0.00626519	-0.00580086	-0.00634644	-0.00629817	-0.00579962	-0.00579551	-0.00338497	-0.00210584	-0.00149632	-0.00195997	-0.00271522	-0.00253099	-0.00629629
-1.89944e-05	-0.000118531	-0.000327473	-0.000134206	-0.000960816	-0.00199196	-0.00151032	-0.000541853	-0.00125649	-0.00217269	-0.00265825	-0.00159449	0.000520421	0.00135992	0.00138992	0.0015892	0.00201391	0.00163575	-0.000235422	-0.00164526	-0.00216283	-0.00143654	-0.000960891	-0.00125808	-0.000818106	-0.00147581	-0.00241457	-0.00204245	-0.001692	-0.00144918	-0.0017479	-0.00208698	-0.00241019	-0.00594293	-0.00924612	-0.00875769	-0.00667029	-0.00463166	-0.00362003	-0.00400865	-0.00400553	-0.00400462	-0.00467646	-0.00346964	-0.00219991	-0.00129663	-0.00116121	-0.00119685	-0.00165218	-0.00455487
-0.000596886	-0.000802629	-0.00104929	-0.00115453	-0.00210706	-0.00255527	-0.00126151	-0.000250684	-0.00110946	-0.00199762	-0.00250067	-0.00119986	0.000752953	0.00126292	0.00132853	0.00147657	0.00191475	0.00165859	0.000196149	-0.00120067	-0.00232944	-0.00164708	-0.000832288	-0.000354053	2.22583e-05	-0.000572088	-0.0013894	-0.00127198	-0.00133953	-0.000702369	-0.000634032	-0.00116903	-0.00189168	-0.00535411	-0.00767953	-0.00709226	-0.00537105	-0.00359162	-0.0023445	-0.00242088	-0.00224013	-0.00239819	-0.00328537	-0.0029373	-0.00192765	-0.000981226	-0.000416586	-6.07138e-05	-0.0020222	-0.0046866
9.05217e-05	-0.000341768	-0.00101881	-0.00167415	-0.00294508	-0.00340529	-0.0018405	-0.000778441	-0.00147884	-0.00187583	-0.0022766	-0.00126223	0.000371473	0.000837875	0.00120061	0.00144409	0.00161634	0.00145071	0.000426523	-0.00044679	-0.00138562	-0.00114565	-0.00104223	-0.000528493	-0.000242939	-0.00136273	-0.00251341	-0.00235194	-0.00194391	-0.000906706	-0.000880204	-0.00138779	-0.00189964	-0.0043445	-0.00630591	-0.00614149	-0.00421099	-0.00196696	-0.000940347	-0.000881781	-0.000521169	-0.000641796	-0.00139694	-0.00142721	-0.000177526	0.000178696	0.000245116	0.00011561	-0.00294076	-0.00510776
0.00134662	0.000859317	-0.00029071	-0.00109395	-0.00195716	-0.00181895	-0.000904955	-0.00062698	-0.00158286	-0.001647	-0.00191063	-0.00135965	0.000348242	0.00134296	0.00215106	0.00256158	0.0022508	0.00180001	0.000545837	1.56482e-05	-0.000444734	-0.000629072	-0.0012801	-0.000651798	-0.000319006	-0.00178732	-0.00350989	-0.00350764	-0.00203249	-0.0004414	-0.000203166	-0.000438957	-0.00111803	-0.00288141	-0.00494209	-0.00503285	-0.00306682	-0.000951995	-0.000246772	-0.00040745	-0.000218947	-0.000268682	-0.000651912	-0.00124914	-0.000365662	-0.000251132	-0.000123059	-0.000682626	-0.0035956	-0.00616379
0.00206427	0.00150439	5.08789e-05	-0.000556098	-0.000788203	-0.00027148	0.000298511	-4.19192e-05	-0.00127605	-0.00127793	-0.00134789	-0.000969302	0.000338742	0.00125806	0.00217134	0.00285277	0.0024466	0.00162578	0.000537566	0.000128563	-0.000439831	-0.000917196	-0.0021289	-0.0013471	-0.000684974	-0.00206088	-0.00384109	-0.00367777	-0.00173418	0.000112056	0.000674304	0.00103192	0.00021381	-0.00151478	-0.00375444	-0.00361859	-0.00208281	-0.000830355	-0.000142364	-8.05395e-05	3.43771e-06	-0.000301116	-0.00108357	-0.0021357	-0.00158858	-0.00146656	-0.00110892	-0.00244538	-0.00594892	-0.00927785
0.00197049	0.00129386	-0.000148172	-0.000741035	-0.000361576	0.000447983	0.00110517	0.000806697	-5.53552e-05	6.36234e-05	-0.000102044	-2.177e-06	0.000780527	0.00103957	0.00142948	0.00213875	0.00190781	0.00132442	0.000822979	0.000458424	-0.000205619	-0.000673214	-0.00236457	-0.00172609	-0.000471723	-0.00134636	-0.00252739	-0.00171837	-0.00060575	0.00106898	0.00163625	0.00236543	0.00200176	0.000454382	-0.0018384	-0.00191954	-0.000980756	-0.000539111	4.1262e-05	0.000389909	0.000460466	-0.000351651	-0.00150082	-0.00271233	-0.00231141	-0.00234625	-0.0016386	-0.00161116	-0.00396854	-0.00679689
0.000908361	-0.000319617	-0.00174388	-0.00241223	-0.00167206	-0.000414644	0.000456066	9.08546e-05	-0.000700001	-0.000475832	-0.000354521	-0.000158101	0.00081151	0.000659835	0.000677824	0.00138135	0.00120491	0.000814229	0.000745082	-6.87416e-06	-0.000998762	-0.00193364	-0.00419506	-0.0033728	-0.00222189	-0.00316721	-0.00403482	-0.00260692	-0.0018356	0.000248134	0.0013211	0.00227131	0.00212915	0.000836434	-0.00115639	-0.000853713	-2.65686e-05	0.000143189	0.00050967	0.000585867	0.000261751	-0.00128469	-0.00277167	-0.00342746	-0.00279471	-0.00276615	-0.00255436	-0.00187711	-0.00333196	-0.00483983
-0.00030438	-0.00177965	-0.00285127	-0.00318121	-0.00246387	-0.00126309	-0.000340879	-0.000419942	-0.00130989	-0.00109251	-0.000718794	-0.000305773	0.000376434	6.21264e-05	0.000103054	0.00084833	0.00107593	0.000687622	0.00082817	0.000369751	-0.000361362	-0.00124271	-0.0037643	-0.00308182	-0.00277677	-0.00429664	-0.00547461	-0.00381348	-0.00314963	-0.000563941	0.000463326	0.00119349	0.00140236	0.00028721	-0.00115947	-0.000630503	0.000214026	0.000608804	0.00083686	0.000456454	-0.000262969	-0.00196455	-0.00298025	-0.00268878	-0.00190932	-0.00145023	-0.00126639	-0.000817636	-0.00224943	-0.00348228
0.00039838	-0.000676393	-0.00184866	-0.00215789	-0.0019422	-0.000639798	0.000387301	0.000285065	-0.000717362	-0.000564706	-0.000117879	0.000573309	0.00125353	0.000855256	0.000712917	0.0011983	0.0011579	0.000625204	0.000865526	0.000700428	-0.0001104	-0.00104107	-0.0032504	-0.00181662	-0.00151004	-0.0032159	-0.00487943	-0.00388151	-0.00326763	-0.00124983	-0.00068703	-0.000437118	4.90571e-05	-0.000314929	-0.00116366	-0.000251685	0.000803512	0.00172581	0.00167612	0.00088045	-0.000220437	-0.001566	-0.00174938	-0.00135056	-0.00136673	-0.00141358	-0.000680506	0.000178134	-0.00102525	-0.0026024
0.00173904	0.000787133	-0.000791769	-0.00105219	-0.000800667	0.000676509	0.00158883	0.00129863	0.000668923	0.00107004	0.001358	0.0018413	0.00207539	0.00145638	0.00126661	0.00163572	0.00118834	0.000575726	0.000636718	0.000368447	-0.000478352	-0.00184017	-0.00427089	-0.00262626	-0.00198687	-0.00374693	-0.00567426	-0.00496417	-0.00396813	-0.00200957	-0.00128401	-0.00102217	-0.000530248	-0.000497282	-0.00131111	-0.000171149	0.00102287	0.0021458	0.0019689	0.00111979	0.00014406	-0.00102679	-0.00117413	-0.000719164	-0.00134062	-0.00157557	-0.000583425	0.000645408	-0.000119941	-0.00173236
0.00171636	0.00104041	-0.000280841	-0.000815551	-0.000807782	0.000637983	0.00145966	0.00139863	0.00139863	0.00187742	0.00187377	0.00210333	0.00180129	0.00101718	0.000882842	0.00139175	0.000806482	5.83864e-05	-0.000488126	-0.00100796	-0.00183167	-0.00323866	-0.00519644	-0.00337685	-0.00273075	-0.00463718	-0.00625557	-0.00517777	-0.00368945	-0.00174407	-0.000963201	-0.000350219	0.000151492	-8.6021e-05	-0.00123666	-0.000138923	0.00106894	0.00202846	0.00161256	0.000799262	-0.000146396	-0.0012024	-0.00134741	-0.00105757	-0.00212509	-0.00271484	-0.00223354	-0.00051056	-0.000620375	-0.00172147
0.000630952	0.000402921	-0.00029744	-0.000562957	-0.000957385	5.99682e-05	0.000620512	0.000949096	0.00134041	0.0019708	0.00144123	0.00113512	0.000396962	0.000554652	0.00102006	0.0017134	0.000462905	-0.000707717	-0.000951377	-0.000655102	-0.00123411	-0.00246866	-0.0041961	-0.00263001	-0.00250732	-0.00428689	-0.0052414	-0.00363585	-0.00229827	-0.000746605	3.97681e-05	0.00108046	0.00136069	0.000441114	-0.000877278	0.000517169	0.00164209	0.00182549	0.00148798	0.00130249	0.00061475	-0.000131273	-0.000369992	-0.000964515	-0.00260259	-0.00342194	-0.00309893	-0.000871374	-0.000878914	-0.00149329
-0.000827411	-0.000886721	-0.00127542	-0.00132829	-0.00196746	-0.00114099	-0.00139833	-0.000743664	-6.15474e-05	0.00107466	0.000149342	-0.000559446	-0.00111089	-0.000130487	0.000702485	0.00113766	-0.000665095	-0.00198467	-0.00115775	6.52304e-05	-0.00063823	-0.0020477	-0.00398968	-0.00241069	-0.0020419	-0.00332875	-0.0040083	-0.00286355	-0.00193921	-0.000767655	-5.88633e-05	0.000889954	0.000971485	0.000126583	-0.000978976	0.000410121	0.00130793	0.00113726	0.00115759	0.000977307	0.00047799	1.22239e-05	-6.29648e-05	-0.000934908	-0.003171	-0.00399399	-0.0036306	-0.00165496	-0.00181072	-0.00218679
-0.00116857	-0.00136279	-0.00198417	-0.00162461	-0.00199452	-0.000859484	-0.000757486	0.00012729	0.000221002	0.00125036	0.000380639	-9.97031e-05	-0.000181805	0.000709115	0.00120674	0.00111528	-0.000371032	-0.0010229	6.60327e-05	0.00155445	0.00121309	0.000346289	-0.000958401	0.000305368	0.000498747	-0.000756249	-0.00149391	-0.000837728	-0.000593866	-9.30929e-05	0.000338904	0.000920532	0.00102041	0.000603797	-0.000519151	0.000451057	0.00118807	0.00136882	0.0014428	0.000869249	0.000181073	-7.52499e-05	-5.48877e-05	-0.000657905	-0.00237237	-0.00264684	-0.00201727	-0.00054734	-0.000990792	-0.00167744
-0.000203252	-0.000525756	-0.00128494	-0.000908164	-0.00110674	-8.80238e-05	0.000352436	0.00145764	0.00147468	0.00213331	0.00129393	0.000686416	0.000693697	0.00104951	0.00128972	0.00118491	0.000202042	0.000508405	0.00153693	0.00260722	0.00260861	0.00192495	0.00152216	0.00242612	0.00231469	0.00147896	0.000752603	0.000633148	0.000111525	0.000163983	0.000595195	0.000777353	0.000711446	0.000519296	-0.000626267	0.000310328	0.00115953	0.00159429	0.0014965	0.000468014	-0.000151612	0.000309042	0.000828444	0.000482895	-0.000967769	-0.00113975	0.000160567	0.00145811	0.00104116	0.000304194
-0.00011394	-0.000675593	-0.00169737	-0.00163082	-0.00164016	-0.000477426	0.00043604	0.0015805	0.00167797	0.00257334	0.00191948	0.00133869	0.0013162	0.000938202	0.00100233	0.000720034	-0.00010006	0.000497268	0.00137075	0.0021502	0.00215486	0.00174456	0.00190839	0.00286822	0.00271102	0.00190645	0.00136858	0.00183545	0.00170593	0.0017504	0.00149128	0.00115315	0.00106522	0.00122136	0.00072376	0.00149812	0.0017717	0.00161631	0.00150316	0.000769152	0.000126313	0.000953787	0.00159424	0.00121382	-0.000177173	-0.000298457	0.000815102	0.00220531	0.00196925	0.00109351
3.04042e-05	-0.000269351	-0.000875431	-0.00117785	-0.00127433	-0.000331002	0.000680085	0.00170484	0.00170156	0.00266482	0.00196622	0.0014559	0.00146408	0.00155281	0.00171534	0.00119759	0.000163587	0.000729709	0.00131235	0.00210179	0.00232606	0.00180495	0.00146218	0.00227616	0.00188412	0.00106115	0.000815798	0.00200661	0.00218064	0.00202989	0.00132523	0.000802286	0.000839374	0.00128076	0.0014255	0.00232541	0.00223678	0.00164083	0.00184917	0.00143686	0.000671173	0.00140858	0.00220077	0.00209491	0.000720555	0.000379983	0.000985034	0.00215053	0.00196706	0.00124436
5.06716e-06	8.52026e-05	-2.20023e-05	-0.00029602	-0.000551586	-4.66678e-05	0.000252624	0.00110721	0.000921059	0.00211198	0.00131692	0.00099153	0.000849786	0.00101938	0.00147814	0.00115795	-2.5545e-05	0.000310058	0.00118335	0.00213807	0.00243892	0.0014702	0.000438145	0.00129938	0.00121878	0.000818526	0.00108152	0.00257238	0.00286247	0.00280465	0.00202649	0.00149612	0.00125206	0.00136966	0.00176553	0.00271984	0.0024923	0.00148945	0.00169944	0.00140319	0.00101067	0.00183996	0.00271598	0.00274525	0.00135008	0.00108445	0.00126379	0.00237042	0.00250085	0.00238299
0.00073406	0.000275913	2.96959e-05	0.000425484	0.000594897	0.00107652	0.000659259	0.000952723	0.000630412	0.00187931	0.00131229	0.00103453	0.000503302	9.80708e-05	0.000580912	0.000486573	-0.000899818	-0.00105807	0.000177158	0.00166452	0.00170608	0.0005006	-0.000621068	0.000492354	0.000996244	0.00116632	0.00159565	0.00285623	0.00298029	0.00326871	0.0025486	0.00195287	0.00146807	0.00147085	0.00181985	0.00262036	0.00201059	0.000995603	0.00148193	0.00111265	0.00122804	0.00217525	0.00288953	0.00302009	0.00193215	0.00215379	0.00202036	0.00258391	0.00236231	0.00254138
0.00123109	8.64225e-05	-0.000737328	-0.000178865	2.49966e-05	0.00100045	0.00108214	0.0014579	0.00158145	0.00233992	0.00210943	0.00175443	0.00107241	-0.000209309	0.000205809	0.000335689	-0.00134881	-0.0014355	-0.000154845	0.000902161	0.000233041	-0.00163545	-0.00272001	-0.000984656	0.00016185	0.000840081	0.00144897	0.00202346	0.00193549	0.00271578	0.00226575	0.00173955	0.00108302	0.00107702	0.00118207	0.00185011	0.00149501	0.000735086	0.00103186	0.000335045	0.000459322	0.00131566	0.00235283	0.00269865	0.00196873	0.0018377	0.00154437	0.00253457	0.00234418	0.00257937
0.00126242	-5.69201e-05	-0.00142255	-0.000812157	-0.00086225	0.000415016	0.00104386	0.00167362	0.00207988	0.00264787	0.00282551	0.00244184	0.00186687	0.000452166	0.000540022	0.00059955	-0.000655649	-0.000325273	0.00107183	0.000766045	-0.000128277	-0.00190485	-0.00298448	-0.00112813	0.000314772	0.00108953	0.00143021	0.00142212	0.00118893	0.00219054	0.00187998	0.00139753	0.000314274	2.84757e-05	-6.68332e-05	0.000666129	0.000714054	-0.000166876	-0.00017658	-0.00146111	-0.00110891	0.000256606	0.0018045	0.00234802	0.00185524	0.00214928	0.00234915	0.00291208	0.00259565	0.00288956
0.00118384	-4.76977e-05	-0.00150507	-0.000886402	-0.000796779	0.000381736	0.00119262	0.00176459	0.00177693	0.00205876	0.00252138	0.00212865	0.00176361	0.000764054	0.000803473	0.0010787	0.000275549	0.000519677	0.00171769	0.000582026	-0.00020699	-0.0017469	-0.00226911	-0.000162845	0.00129598	0.00182879	0.00205299	0.00211005	0.00186438	0.00268468	0.00269777	0.00207072	0.000901797	0.000527473	-0.000100503	0.000218279	0.000723156	0.000156108	8.6558e-05	-0.00152585	-0.00163703	-0.000303762	0.00137155	0.002099	0.00130579	0.00195308	0.00276316	0.00295137	0.00217896	0.00286887
0.000656051	-0.000132029	-0.000749015	-0.000421107	-0.000408594	0.000557594	0.00135259	0.00219144	0.00203139	0.00216101	0.00233036	0.00174365	0.00144199	0.00133703	0.0014185	0.00213536	0.00199105	0.00153986	0.00223622	0.00103096	0.000702245	-0.000198228	-0.000330539	0.00137728	0.00238872	0.002475	0.0026934	0.00279586	0.00269659	0.00316595	0.00331854	0.00276128	0.00188229	0.0015106	0.00107179	0.00137836	0.00183745	0.0012553	0.00120923	-5.82972e-05	-0.000264601	0.000938881	0.00225202	0.00256639	0.00167498	0.00225719	0.00316907	0.00286375	0.00187588	0.0026703
0.000967164	0.000295718	5.68761e-05	7.75894e-05	-0.000203339	0.000457005	0.00108561	0.00217286	0.00227327	0.00258465	0.00247081	0.001852	0.00136019	0.00176403	0.00178795	0.00271638	0.00288207	0.00202405	0.00235916	0.001785	0.00189303	0.00121393	0.000924012	0.00211664	0.00294205	0.00305689	0.0030216	0.002865	0.00303991	0.00345639	0.00355039	0.00321432	0.00238138	0.00199111	0.00191288	0.00221728	0.00257415	0.00212275	0.00193636	0.00121721	0.00153826	0.00256164	0.00334935	0.00361606	0.00327517	0.00328207	0.00347425	0.00270774	0.00221889	0.00288266
0.00157163	0.000552983	0.00022605	-5.23757e-05	-0.000346121	3.91368e-05	0.000419868	0.00173497	0.00190533	0.002686	0.00252047	0.00198565	0.00133546	0.00173589	0.00166607	0.00264094	0.00281462	0.00196965	0.00167871	0.00103192	0.00105374	-0.000250302	-0.00146185	-9.47698e-05	0.00130389	0.00169656	0.00153124	0.00152777	0.00225673	0.0028974	0.00311245	0.00297749	0.00218381	0.00189567	0.00185112	0.00234251	0.0028027	0.0022686	0.0019861	0.0014163	0.00181804	0.00286258	0.00354615	0.00380743	0.00365949	0.0032525	0.00326461	0.00274761	0.0027024	0.00306518
0.00152903	0.000440778	0.000428446	-1.92799e-05	-0.000343784	6.2873e-05	0.000173639	0.00127378	0.00121849	0.00191032	0.00175764	0.00113764	0.000464479	0.000968325	0.000384099	0.00123087	0.00194348	0.00124375	0.000206707	-0.000376576	6.66141e-05	-0.000984632	-0.00201091	-0.000884608	0.000695687	0.00109212	0.00112592	0.0015636	0.00253504	0.00295247	0.00290796	0.0028396	0.00226621	0.00170207	0.00131246	0.00156832	0.00226291	0.00179041	0.00130706	0.000443473	0.000398587	0.00154646	0.0027656	0.00323179	0.00297577	0.00223804	0.00230595	0.00250636	0.00238792	0.0021834
0.00166717	0.000550319	0.000478559	0.00016786	-5.32045e-05	0.000271252	0.000131287	0.000802234	0.000617303	0.000381367	0.000465047	-0.000125719	-0.00122023	-0.00129204	-0.00245496	-0.00173569	-0.000170751	-9.77306e-05	-0.000787042	-0.00126284	-0.000396407	-0.000569021	-0.000692164	3.47612e-05	0.00110711	0.00131092	0.00178408	0.00241089	0.00314859	0.00307475	0.00271643	0.00267861	0.0018896	0.000433691	-0.000516229	-0.000409716	0.000888727	0.00107546	0.000640197	-0.000967666	-0.00158183	-0.000215376	0.00152735	0.00266547	0.00273271	0.00197939	0.00158768	0.00151796	0.00139375	0.00120367
0.00232015	0.00136495	0.000421913	-0.000223884	-0.000546256	-0.000507788	-0.00117718	-0.000679511	-0.0011418	-0.00210192	-0.00211574	-0.00290255	-0.00423739	-0.0044024	-0.0051886	-0.0041273	-0.00233013	-0.00200289	-0.00234337	-0.0029266	-0.00171815	-0.00160897	-0.00118539	0.000112855	0.00115355	0.00103717	0.00153852	0.00211433	0.00285942	0.00300375	0.00286265	0.00269979	0.0014621	-0.000365058	-0.00165216	-0.00181609	-0.000329906	0.000699078	0.000673787	-0.00129959	-0.00227568	-0.000991895	0.000780288	0.00244099	0.00272279	0.00252228	0.00229931	0.00189979	0.00113746	0.000355595
0.00284565	0.00200653	0.00121218	0.000834023	0.000478101	0.000367795	-0.000590417	-8.73836e-05	-0.000747971	-0.00201466	-0.00205134	-0.00298565	-0.00386714	-0.00360922	-0.00364027	-0.00256114	-0.0010265	-0.000576513	-0.000680292	-0.00142307	-0.000590169	-0.000461248	1.97129e-06	0.0011455	0.00184537	0.00171355	0.00218221	0.00238105	0.00245379	0.00217112	0.00249658	0.00228008	0.00129329	-0.000604801	-0.00188904	-0.00183699	-0.000564241	0.000808185	0.00087448	-0.000959628	-0.00162309	-0.000698382	0.000191783	0.00178536	0.00202745	0.00224815	0.00216193	0.00150361	6.7683e-05	-0.000946472
0.00321795	0.00256939	0.00251355	0.00209179	0.00147674	0.00139717	0.00068696	0.000952309	8.27933e-05	-0.0013708	-0.00130103	-0.00230673	-0.00316087	-0.00285911	-0.0023759	-0.00110114	3.87621e-05	0.000457452	-0.000100397	-0.00103435	-0.000236859	7.79281e-05	0.000516708	0.00162444	0.00231175	0.0021947	0.00232577	0.00215082	0.00158048	0.000986082	0.00161263	0.00134196	0.000724226	-0.000894231	-0.00186647	-0.00156298	-0.0003426	0.000962486	0.000921089	-0.000239486	-0.000401937	0.000628684	0.00113262	0.00175035	0.00158299	0.00180426	0.00157939	0.00122865	0.000265159	-0.000404805
0.00280447	0.00261993	0.00200096	0.0013631	0.000501067	0.000611765	0.000204044	0.000603729	0.000726511	-0.000153758	-0.00060359	-0.00218398	-0.00262203	-0.00224495	-0.00159387	-7.62558e-05	0.00120525	0.00215868	0.00157791	0.000650533	0.00115038	0.00126754	0.00121121	0.00179434	0.00233218	0.0022398	0.0020837	0.00208656	0.00167868	0.0011392	0.00140919	0.000734554	4.72154e-05	-0.00186424	-0.00313686	-0.00236155	-0.00053458	0.000672504	-7.3531e-05	-0.00123053	-0.00111879	0.000386768	0.00125833	0.00199807	0.00218825	0.00209761	0.00107711	0.000888816	0.00101381	0.000792044
0.00284451	0.00246027	0.00105508	0.000454715	-0.000573241	-0.000507099	-0.000870375	-0.000194096	0.000572959	0.000265317	-0.000525658	-0.00222582	-0.0021965	-0.00174714	-0.00115375	0.000348351	0.00179576	0.00284925	0.0025739	0.00184986	0.00237022	0.00240745	0.00194879	0.00178886	0.00207812	0.00209301	0.00210806	0.00222667	0.00162955	0.000645604	0.000471649	-0.000321844	-0.000849013	-0.00319637	-0.00482184	-0.00351093	-0.0011291	-7.48927e-05	-0.00177912	-0.00328933	-0.0031154	-0.00135925	-7.07031e-05	0.00105565	0.00143767	0.00128608	0.000496555	0.000510316	0.00102511	0.000779664
0.00255384	0.00167615	2.2819e-05	-0.000198262	-0.000666094	-0.00052415	-0.000971445	-0.000524445	-1.71081e-05	-0.000121129	-0.000686009	-0.00176177	-0.00153032	-0.00119657	-0.00127813	-0.000341233	0.00136613	0.00266751	0.00272327	0.0020152	0.00267194	0.00251529	0.00172235	0.00116397	0.001217	0.0012355	0.00137438	0.00175947	0.000834435	-0.000327814	-0.000107751	-0.000438233	-0.000675168	-0.00296009	-0.00490037	-0.00414847	-0.0017075	-0.00024322	-0.00167132	-0.00295082	-0.00336969	-0.00221858	-0.000660131	0.000733762	0.00109053	0.000527316	0.000245933	0.000188598	0.000362824	0.000227321
0.00273236	0.0017233	7.23957e-05	0.000201634	0.000265226	0.000555096	5.4747e-05	-0.000233905	-0.000318733	-0.000253651	-0.000289937	-0.00092922	-0.000827823	-0.00114382	-0.00165727	-0.00104856	0.000765136	0.00218685	0.00198354	0.000623455	0.00128026	0.00158276	0.00165929	0.00148865	0.0011957	0.000965063	0.00101163	0.00170422	0.000833174	-0.000137597	0.000503706	0.000333874	2.87928e-06	-0.00177668	-0.00358293	-0.00344888	-0.00119554	0.000609044	-0.000163222	-0.00145057	-0.00255146	-0.00228497	-0.000941635	0.000649377	0.00127133	0.000378857	8.30387e-05	0.000124174	0.000151898	0.000318247
0.00235375	0.00147954	-9.2946e-05	0.000617591	0.00115958	0.00174666	0.00135719	0.000741767	0.000442234	0.000517614	0.000580611	-0.000562894	-0.000928274	-0.00149239	-0.00186931	-0.00137989	0.000215787	0.00162144	0.00123979	-0.000593277	0.000153554	0.000643825	0.00117494	0.00119817	0.000662494	0.000376616	0.000193778	0.000943596	-0.000143635	-0.00100471	-5.31242e-05	-0.000625314	-0.000972421	-0.00220934	-0.00310805	-0.00261231	-0.00044317	0.00162462	0.00123985	0.000121355	-0.000602748	-0.000870178	-0.000580741	0.000468224	0.00100963	0.000487077	0.00055525	0.000522805	0.000156337	8.5796e-05
0.00182837	0.00112845	0.000142312	0.00140787	0.00216901	0.00277569	0.0023892	0.00178701	0.00177914	0.00203887	0.00182338	0.000351996	-0.000142791	-0.00107878	-0.00150098	-0.00113929	5.44211e-05	0.00147324	0.00117936	-0.000613041	-0.000218554	-0.000129955	0.000115859	3.85842e-05	-0.000794005	-0.000844956	-0.000756605	-0.000283993	-0.00195231	-0.00265802	-0.00141778	-0.00190974	-0.00185465	-0.00252691	-0.00339055	-0.00280293	-0.000619481	0.00161284	0.00126046	0.000470835	0.00020445	-0.000414585	-0.000718809	-0.000274925	4.13549e-05	0.000254494	0.00114502	0.0015507	0.00080347	-3.33286e-05
0.00227356	0.00145633	0.000780806	0.00209468	0.00266289	0.00283044	0.00200626	0.00136423	0.0016048	0.00197683	0.00190445	0.000646927	1.58648e-05	-0.00114167	-0.00171327	-0.0013759	-0.000137565	0.00123188	0.000765569	-0.00103095	-0.000867864	-0.00140399	-0.00165465	-0.00209942	-0.00283285	-0.00274959	-0.00220833	-0.00129352	-0.002805	-0.00384083	-0.00290922	-0.0037792	-0.00343957	-0.00325237	-0.00346239	-0.00268489	-0.000278067	0.00174065	0.00109287	0.000719277	0.00085076	0.000228511	-0.000337858	-4.86322e-05	0.000157929	0.000530998	0.00152342	0.00164503	0.000546192	-0.000180168
0.00177764	0.000940743	0.000363762	0.00214842	0.0027789	0.00259057	0.00184955	0.00166971	0.00199511	0.00205189	0.00168549	0.000709132	0.000529244	6.70406e-05	-0.000356229	0.000180387	0.00135085	0.00225895	0.00212412	0.000761652	0.00082209	-0.000631219	-0.00120363	-0.00162188	-0.0018745	-0.00173147	-0.00118088	-0.00035828	-0.00165802	-0.00292752	-0.00269689	-0.0036724	-0.00282271	-0.00241699	-0.0024106	-0.00142944	0.000887852	0.00161772	3.41602e-05	-0.00049211	5.20681e-05	-0.000267119	-0.000961542	-0.000900353	-0.000439819	0.000102161	0.00155415	0.0014438	6.34031e-05	-0.000277991
0.000482508	-4.73409e-05	-0.000449864	0.00161378	0.00254443	0.0024852	0.00179263	0.00166618	0.00184534	0.00162746	0.00103967	-1.71343e-05	0.000428953	0.000244446	-0.000183836	0.000361054	0.00132511	0.00180435	0.00185935	0.000538062	0.000960594	-0.000746404	-0.00102161	-0.000780083	-0.000772766	-0.000963622	-0.000988758	-0.000620622	-0.00198952	-0.00320485	-0.00251139	-0.003086	-0.002577	-0.00245811	-0.00300611	-0.00195504	0.000670628	0.001409	-5.72806e-05	-0.000696382	-0.000344776	-0.000869475	-0.00160792	-0.00117945	-0.000368266	6.21078e-05	0.00126542	0.000725341	-0.000270654	0.000223348
-0.000876937	-0.00108312	-0.0012708	0.00110077	0.00227619	0.0024694	0.00194371	0.00200643	0.00222785	0.00206963	0.00129848	0.000165468	0.000985783	0.00114578	0.000904861	0.0012138	0.00177457	0.00179233	0.00140964	-0.000572076	0.000226449	-0.00126177	-0.00085767	-0.000300376	-0.000517973	-0.00043108	-0.000371216	0.000204367	-0.000982558	-0.00186123	-0.00106245	-0.00161371	-0.00229177	-0.0024732	-0.00303926	-0.00177349	0.000813466	0.00197682	0.00101371	0.000463681	0.000384665	-0.000584783	-0.00177488	-0.00111857	1.49736e-05	0.000443186	0.00147525	0.00115008	0.000471505	0.0010218
-0.00124472	-0.00148246	-0.00153233	0.000865856	0.00227017	0.00264791	0.00204701	0.00188822	0.00208701	0.0020845	0.00168439	0.000546618	0.000839425	0.000710741	0.000410622	0.000633095	0.00127958	0.00154174	0.00118304	-0.000609198	-2.71868e-05	-0.00132263	-0.000755841	-0.00060648	-0.00123063	-0.000885056	-0.000693446	0.000188474	-0.000660471	-0.0010718	-0.000858296	-0.00169508	-0.00310157	-0.00378098	-0.00441147	-0.00343138	-0.000766397	0.000975509	0.000679625	0.000480743	7.53148e-06	-0.00145464	-0.00310309	-0.00183363	-0.000300627	0.000544527	0.00150242	0.00124552	0.000888265	0.00142242
-0.00156338	-0.00232605	-0.00247308	7.92141e-05	0.00180814	0.00223752	0.00121003	0.000328269	0.000633767	0.00112346	0.00124002	0.000142921	2.65305e-05	-0.000284236	-0.000507832	-0.000411919	0.000340519	0.00124122	0.0012414	-9.25714e-05	0.000131654	-0.00115475	-0.00086397	-0.000746176	-0.00126255	-0.000533754	-0.000229792	0.000566554	-0.000320146	-0.000610406	-0.000899515	-0.00193834	-0.00338099	-0.00385928	-0.00425278	-0.00379712	-0.00149209	0.000693406	0.00131206	0.0012026	0.000209583	-0.00150362	-0.00303949	-0.000896983	0.00048624	0.00106422	0.00194694	0.00166725	0.00134146	0.00185001
-0.00196406	-0.00282994	-0.00259719	-4.37034e-05	0.00156812	0.00201028	0.000634209	-0.000621867	5.95487e-05	0.000842572	0.00108207	0.000154335	-3.50398e-05	-0.000325833	-0.000278998	-0.000544927	0.000100812	0.00128225	0.00150723	0.00075534	0.000655836	-0.000623709	-0.0011871	-0.00127413	-0.00160613	-0.000231284	-9.05315e-05	0.000361531	-0.000271573	-0.000275852	-0.0010011	-0.00217392	-0.00377531	-0.00368871	-0.0036091	-0.0029911	-0.000986424	0.000724029	0.00162197	0.00139952	0.000335817	-0.00124543	-0.00235092	2.24036e-05	0.000901449	0.00110412	0.00177422	0.00138531	0.00132275	0.00182754
-0.00132469	-0.00215053	-0.0016145	0.000577337	0.00213156	0.0026897	0.00136111	0.000357346	0.000989494	0.0016379	0.00167141	0.000775702	0.000759645	0.000586028	0.00105592	0.000964697	0.00137156	0.00218376	0.0022367	0.00184304	0.00199476	0.00116507	0.000245554	0.000182158	0.000106116	0.00112213	0.000528612	0.000374252	-0.000158565	8.56484e-06	-0.000298883	-0.00099597	-0.00290998	-0.00306595	-0.00266416	-0.00152095	0.000235853	0.00120816	0.00202189	0.00158323	0.000868075	-0.000114753	-0.00080151	0.00142196	0.00193032	0.00168536	0.00196155	0.00153041	0.00144014	0.00166715
-0.000765013	-0.00103976	-0.000705176	0.00117049	0.00243228	0.00301868	0.00205719	0.00109137	0.00134725	0.00155272	0.00141273	0.000343683	0.00028083	0.000145407	0.000627444	0.000915361	0.00141104	0.00201736	0.00170747	0.00158488	0.00174029	0.00124481	0.000393384	0.000315393	0.000208509	0.00130204	0.000646316	0.000285143	-0.000290267	-0.000108941	-0.000422621	-0.000704951	-0.00227408	-0.00287351	-0.00253285	-0.0014321	0.000311786	0.000632093	0.00143143	0.00125578	0.00101144	0.00040111	-0.000139701	0.0015704	0.00195434	0.00184074	0.00194309	0.00133131	0.00113161	0.0014449
-3.04856e-05	-0.000189488	-0.000283013	0.00115254	0.00226836	0.00285885	0.00207685	0.000815594	0.000876547	0.000655104	0.00099415	7.0972e-05	-0.00021378	-0.00090803	-0.000763343	-0.000140315	0.000479354	0.00129964	0.00108436	0.0012229	0.00135458	0.00117635	0.000538944	0.000757027	0.000859119	0.0019212	0.00157126	0.00140958	0.000886663	0.000598674	-0.00057677	-0.000975627	-0.00203043	-0.00278464	-0.00260533	-0.00188856	-2.8663e-05	0.000501952	0.00120796	0.00100794	0.000833439	0.000195617	-0.000622631	0.0011553	0.00173572	0.00184466	0.00198595	0.000880235	0.000771792	0.00111094
0.000819863	0.000603747	0.000160433	0.00115631	0.00202367	0.00251268	0.00166751	-5.69569e-06	0.00038281	0.000100391	0.00119379	0.000689921	0.000290299	-0.000699064	-0.000972536	-0.000562383	-0.000261861	0.000357386	0.000379282	0.000735069	0.00101913	0.000990581	0.000915815	0.00104675	0.00126582	0.00213461	0.00189518	0.00210826	0.00156619	0.000936149	-0.000256207	-0.000785862	-0.00164766	-0.00231715	-0.00233512	-0.00207068	-2.89661e-05	0.000535923	0.000756173	0.000530174	0.000489952	-0.000205961	-0.000927439	0.000989514	0.00154846	0.00173583	0.00205428	0.00108761	0.00101797	0.0010984
0.00128009	0.00122003	0.000853722	0.00134833	0.00164138	0.00188732	0.000815848	-0.00125207	-0.000681694	-0.00091258	0.000777344	0.00073402	0.000291592	-0.00118068	-0.00213468	-0.00220151	-0.00170261	-0.000670115	-0.000287556	9.33856e-05	0.000648431	0.000412682	0.000770294	0.00108064	0.000806225	0.00121496	0.00161739	0.0025597	0.00232672	0.00122408	-0.000164777	-0.000683365	-0.00120419	-0.00157402	-0.00146519	-0.00140387	0.00053925	0.0010052	0.00114888	0.000964334	0.000732612	0.000138295	-0.000516705	0.00128598	0.00142104	0.00123001	0.00120703	0.00038471	0.000736805	0.000761252
0.0010135	0.00125996	0.00141614	0.0017415	0.0019914	0.00228588	0.00173245	5.30994e-06	0.00035705	-2.43005e-05	0.0014247	0.00139616	0.000971894	-0.000838274	-0.00241075	-0.0030851	-0.00239043	-0.000884561	-0.000977615	-0.000784942	0.000125156	0.000389137	0.000660101	0.000369226	-0.000312755	0.000282684	0.00145585	0.00281193	0.00256669	0.00074333	-0.00066602	-0.000683716	-0.00119256	-0.00166174	-0.00196209	-0.00228353	-0.000395817	-1.68599e-05	0.000231285	0.000250515	-0.000101998	-0.00108061	-0.0016656	0.000415172	0.000227111	-4.39551e-05	-4.78424e-05	-0.00071066	3.78405e-05	-0.000229647
0.00102578	0.00129053	0.00163152	0.00197397	0.0021625	0.00263284	0.00200529	0.000554626	0.000839615	0.000299903	0.00159312	0.00162071	0.00100781	-0.00116417	-0.00286964	-0.00323462	-0.00246549	-0.000850529	-0.00162166	-0.00197587	-0.000724847	-0.000439965	-0.000932697	-0.00207653	-0.00264126	-0.00148743	0.000424433	0.00196327	0.00159006	-0.000907107	-0.00255531	-0.00192378	-0.00191427	-0.00198212	-0.00265363	-0.00358408	-0.00174779	-0.000968762	-0.000811895	-0.000512245	-0.000501374	-0.00172457	-0.00232047	-0.00030962	-0.000705631	-0.00135648	-0.0015067	-0.00203427	-0.000606541	-0.000809058
0.00136804	0.00168442	0.00201415	0.00231689	0.00237604	0.00292273	0.00222351	0.00108448	0.00127479	0.000431687	0.00151689	0.00174018	0.00118176	-0.000746012	-0.00230631	-0.00260568	-0.00221274	-0.000814609	-0.00183967	-0.00242775	-0.00113367	-0.00129426	-0.00272833	-0.00430037	-0.00453436	-0.00334144	-0.00146537	-2.57561e-05	-0.000338315	-0.00283805	-0.0044134	-0.00310743	-0.00212908	-0.00152383	-0.00185945	-0.00266087	-0.000691508	0.000391703	-7.77559e-06	5.11336e-05	0.000255311	-0.000760276	-0.0017246	-0.000120791	-0.000864242	-0.00202402	-0.00212026	-0.00233969	-0.000598372	-0.000534596
0.00149018	0.00179408	0.00208611	0.00244573	0.00260844	0.00289192	0.00174827	0.000498688	0.000437431	-0.00061992	0.000560529	0.000995833	0.000753764	-0.000923484	-0.00263571	-0.00272213	-0.00241434	-0.000869743	-0.00217819	-0.00290172	-0.00158033	-0.00160024	-0.00265895	-0.00395071	-0.00447152	-0.00399985	-0.00209945	-0.000906627	-0.0011443	-0.00319659	-0.00436494	-0.00307599	-0.00196876	-0.0010232	-0.000780029	-0.00154628	9.1509e-05	0.000790633	8.49186e-05	0.000149021	0.000432383	-0.000429611	-0.00174839	-0.000115061	-0.000932611	-0.00244096	-0.0021717	-0.0018413	-0.000262217	-0.000888028
0.0023047	0.00242284	0.00255067	0.00269741	0.00267414	0.00270315	0.00132084	-0.00018703	-0.000159281	-0.00124212	3.12772e-05	0.000710408	0.00053067	-0.00135881	-0.00342945	-0.0034861	-0.0029828	-0.00120208	-0.00277952	-0.00359751	-0.00173481	-0.000827335	-0.00101598	-0.00248823	-0.00347173	-0.0029559	-0.000756176	0.000459143	0.000644183	-0.000661231	-0.00163847	-0.000989072	-0.00010612	0.00114399	0.00174653	0.00106937	0.0017474	0.00193975	0.00135711	0.00103008	0.00098436	0.000391513	-0.000844993	0.000820197	7.50796e-05	-0.00174107	-0.0013358	-0.000805251	0.000470819	-0.000660051
0.00237253	0.00204142	0.00205652	0.00210089	0.00158646	0.00154042	0.000179741	-0.00146008	-0.00139082	-0.00258043	-0.00095046	4.74064e-05	1.73306e-05	-0.0019358	-0.00415397	-0.00412981	-0.00349712	-0.00133183	-0.00237767	-0.00376815	-0.00157553	0.000351982	0.00106724	-0.000522403	-0.0019681	-0.00159976	0.000754124	0.00206621	0.00246494	0.00149256	0.00051657	0.000977845	0.00165385	0.00277944	0.00313747	0.00244388	0.00239103	0.00243811	0.00247012	0.00208136	0.0019331	0.0015368	0.00054643	0.00190002	0.00163776	-6.74721e-05	-1.28242e-06	0.00039305	0.00139303	0.000425161
0.00299804	0.00263041	0.00257718	0.00247868	0.00141287	0.00132388	0.000305673	-0.000868049	-0.000608007	-0.00150164	0.000122164	0.000901138	0.000850782	-0.00102571	-0.00282647	-0.0027301	-0.00210525	-0.000335073	-0.000968462	-0.00239032	-0.000761558	0.00106995	0.00197221	0.00059887	-0.000771269	-0.000693012	0.00113251	0.00218881	0.00271664	0.00208782	0.00140628	0.0019194	0.0023315	0.0033072	0.00364577	0.00327834	0.00284987	0.00283445	0.00285826	0.00234534	0.00241341	0.00241942	0.00166178	0.0021959	0.00200817	0.000763562	0.000576059	0.000820147	0.00180896	0.00094822
0.00390565	0.00358169	0.00340696	0.00285572	0.00120462	0.000718232	0.000175753	-0.000709564	-0.000513274	-0.00153088	1.35704e-05	0.0010183	0.00166347	-6.41883e-05	-0.00146293	-0.00114163	-0.000754189	0.000433837	0.000129986	-0.00121411	0.000236652	0.00183546	0.00308095	0.00238517	0.00150885	0.00123319	0.00224663	0.00245455	0.00284744	0.00234835	0.00181673	0.00216859	0.00226254	0.00327536	0.00380306	0.00350491	0.00306559	0.0031602	0.00302916	0.0023434	0.00241404	0.00233124	0.00174515	0.00132181	0.00077898	-0.000309663	-0.000336377	0.000561648	0.00194976	0.00120629
0.00373633	0.00318152	0.00301446	0.00244451	0.000957917	0.000133011	-0.000417989	-0.00115745	-0.00082912	-0.00176019	-0.000416389	0.000711576	0.00150787	-0.000197279	-0.00162921	-0.000662548	-0.000379384	0.00047182	0.000472718	-0.000979435	0.000199325	0.00137878	0.00264412	0.00249604	0.0021049	0.00184447	0.00239642	0.0017701	0.0022128	0.00242748	0.00246484	0.00269074	0.00254159	0.00347269	0.00403091	0.00367598	0.00299078	0.00266248	0.00257498	0.00197239	0.0020226	0.00156368	0.000442574	-0.00069684	-0.00158053	-0.00224574	-0.00154705	5.16198e-07	0.0017379	0.000860464
0.00248494	0.00197623	0.00171409	0.00142154	0.00100065	0.000466312	-0.000166984	-0.000888337	-0.000553095	-0.00080021	0.00012738	0.00100843	0.00148266	-0.000503791	-0.00179644	-0.000749908	-0.000732974	-0.0004386	-0.000759754	-0.00237962	-0.000804637	0.000661152	0.00198129	0.0020175	0.00159077	0.00114077	0.00185071	0.00152641	0.00251719	0.00282482	0.00296114	0.00296821	0.00270263	0.00353575	0.00383107	0.00325753	0.002607	0.00227858	0.00190895	0.00122736	0.00100552	0.000186204	-0.00107622	-0.00218569	-0.00301644	-0.00321622	-0.00209466	-0.000232898	0.0016766	0.00091857
0.00185761	0.00176144	0.0019262	0.0013971	0.000496856	-0.000158042	-0.000483582	-0.000837724	-0.000343289	-0.000283846	1.71597e-05	0.000410723	0.000494853	-0.00177359	-0.00290308	-0.00203644	-0.00232363	-0.00244077	-0.00244061	-0.00398261	-0.00239454	-0.000409847	0.00140065	0.00204614	0.00183914	0.00124994	0.00167967	0.00148219	0.00241556	0.00284329	0.00325358	0.00306172	0.00279955	0.00349136	0.00349136	0.00314092	0.00262374	0.00241453	0.00198918	0.00132201	0.00111956	0.000227322	-0.000829805	-0.00171835	-0.0021528	-0.00197014	-0.00100046	0.000183171	0.00149962	0.000926396
0.00188857	0.00179693	0.00211194	0.00186695	0.00111606	0.00072935	0.000334468	-0.000248476	-5.57404e-05	0.000263806	0.000265605	0.000136529	-0.000142648	-0.00236766	-0.00321358	-0.00232442	-0.00235862	-0.00279625	-0.00213945	-0.00305603	-0.0017361	-0.000178611	0.0018748	0.00304755	0.00301563	0.00252044	0.0024231	0.0018948	0.00244885	0.00296184	0.00310276	0.00280307	0.00263314	0.00296854	0.00258927	0.0022654	0.00169614	0.00159535	0.00181538	0.00139433	0.00167969	0.00123577	0.000241552	-0.000674262	-0.000693472	-4.39392e-05	0.00114427	0.00199614	0.0026477	0.00212993
0.00194679	0.00146686	0.00184834	0.00159812	0.000760812	0.000837883	0.000612201	8.36637e-05	7.61728e-05	0.000104224	-0.000329296	-0.000251979	-0.000490324	-0.0020918	-0.00253287	-0.0016972	-0.0017796	-0.00190581	-0.00091184	-0.00121486	-0.000310633	0.00110181	0.00310195	0.00412954	0.00403443	0.00339978	0.00257157	0.00174639	0.00246263	0.00296239	0.00254532	0.00211942	0.00191573	0.0021594	0.00151818	0.00108737	0.000840514	0.000862846	0.00184276	0.00188703	0.00236435	0.00229375	0.00161947	0.000671449	0.000677228	0.00117565	0.00213802	0.00294273	0.00358766	0.00328032
0.00187788	0.00144344	0.00159574	0.0014189	0.000767701	0.0014871	0.00159409	0.00123137	0.000868652	0.000597986	0.00015292	0.00044084	0.000513844	-0.000380683	-0.00078033	-0.000421483	-0.00127028	-0.00189366	-0.000682366	-0.0007952	-0.000643287	0.000620955	0.00273648	0.00380366	0.00375649	0.0029884	0.00176336	0.00102723	0.00198789	0.00247877	0.00210121	0.00194862	0.001985	0.00219057	0.00146192	0.00122158	0.00180784	0.00219278	0.00281488	0.00293027	0.0031728	0.00297642	0.00250098	0.00197327	0.00169489	0.00196914	0.00283718	0.00362994	0.00370959	0.00333364
0.000881233	0.000144769	0.000252082	-5.93733e-05	-0.000388959	0.000671082	0.00151736	0.00155617	0.000943439	0.000541714	0.000160093	0.000926918	0.00109273	-7.94872e-05	-0.000958042	-0.000969496	-0.00171952	-0.00238146	-0.00135779	-0.00149212	-0.00150948	-0.000380043	0.00198965	0.00330488	0.00305953	0.00220273	0.00103403	0.000493767	0.00186596	0.00239443	0.0020736	0.00195482	0.00203055	0.00251121	0.00175143	0.00149301	0.00243617	0.00325939	0.00360791	0.0036417	0.00355949	0.00316288	0.00266806	0.00229111	0.00211297	0.00260374	0.00355308	0.00403306	0.00314143	0.00264513
0.000202276	-0.00132109	-0.00118298	-0.00168505	-0.00240178	-0.00125538	-0.000413252	-1.00982e-05	-0.000301236	-0.000457753	-0.000568246	0.000283335	0.000512733	-0.00119034	-0.002684	-0.00253742	-0.00287102	-0.00353264	-0.00313985	-0.00330616	-0.00290211	-0.0019664	0.00017185	0.0015641	0.0014209	0.000855435	-0.000200942	-0.000300596	0.00110766	0.00168338	0.00102545	0.000798292	0.000856905	0.00143988	0.000802441	0.000660386	0.00130312	0.00235788	0.00288752	0.00316271	0.00300773	0.00267642	0.00267901	0.00225528	0.00192981	0.0023633	0.00304905	0.0034826	0.0024715	0.00219974
6.83922e-05	-0.00144323	-0.0011874	-0.00125251	-0.00183547	-0.00119648	-0.000881368	-0.000348413	6.75524e-06	0.000454039	0.000625492	0.00100285	0.000733543	-0.00117343	-0.00261685	-0.00222306	-0.00228793	-0.00293629	-0.0031207	-0.00267865	-0.00179511	-0.0013143	-4.18768e-05	0.000813812	0.00107587	0.00090705	-0.000566686	-0.000646168	0.000280722	0.000669271	-0.000334557	-0.000814022	-0.000727691	-0.000714417	-0.0015768	-0.00187403	-0.00163284	-2.52386e-05	0.0010259	0.00175749	0.00165318	0.00151519	0.00214699	0.00193136	0.00146001	0.00137561	0.0017695	0.00197069	0.001052	0.00137495
0.000372649	-0.00118504	-0.00132305	-0.00101682	-0.00116599	-0.000621889	-0.000452063	-4.0009e-05	0.000221246	0.000884192	0.00109218	0.00106017	0.000237942	-0.00128525	-0.00207426	-0.0015573	-0.0019478	-0.00305405	-0.00330405	-0.00197834	-0.000668015	-0.000197743	0.000860123	0.00122394	0.00197341	0.00213722	0.000700206	0.000787381	0.00136039	0.00111333	-0.000221889	-0.000479221	-8.88485e-05	-0.000544133	-0.00197072	-0.00284259	-0.00321747	-0.00146214	-0.000215528	0.00085842	0.000700851	0.000419566	0.0013134	0.000973765	0.000270136	-0.000135374	0.000299476	0.000673664	-5.04538e-05	0.00036385
-0.00115059	-0.00238843	-0.00245837	-0.00210227	-0.00190395	-0.00113436	-0.000547006	-2.21467e-06	-2.5408e-05	0.000805994	0.00154424	0.00180041	0.00108489	7.36379e-05	-0.00040344	-0.000372221	-0.00139683	-0.00297179	-0.00300995	-0.00156369	-0.000670053	-0.000171847	0.00114078	0.00174982	0.002505	0.002714	0.00182728	0.00241903	0.00305724	0.00230039	0.00124831	0.00138607	0.00210386	0.00179063	-0.000139286	-0.00186676	-0.00273995	-0.00118671	-2.59202e-05	0.0010158	0.000329313	0.000245709	0.00105693	0.000367609	-0.000700741	-0.000681045	0.000304507	0.000927344	0.000391512	0.000756939
-0.00323236	-0.00466038	-0.00454454	-0.0040981	-0.00399292	-0.0032238	-0.00194532	-0.000924952	-0.00112052	-7.34377e-05	0.000690981	0.00177239	0.00193665	0.00172654	0.0010645	0.000662695	-0.000245401	-0.00165662	-0.00176472	-0.000663183	-0.000200373	-5.70552e-05	0.00134725	0.00202992	0.0026511	0.00286306	0.00249315	0.0031554	0.00343068	0.00250651	0.00162048	0.00154727	0.00231109	0.00224639	0.000195224	-0.00168147	-0.00260308	-0.00162272	-0.00107549	-2.61444e-05	-0.000851936	-0.000487807	0.000419854	-0.000140615	-0.00107383	-0.00101385	0.000418389	0.00126949	0.00101512	0.0010549
-0.00427237	-0.00597033	-0.00539187	-0.00506765	-0.00525546	-0.00489032	-0.00372133	-0.00275219	-0.0026686	-0.00113315	-0.000308103	0.00111317	0.0017985	0.00201481	0.0012298	0.000482596	5.227e-05	-0.00107081	-0.00111834	-0.000135755	0.000508376	0.000597703	0.00173982	0.00206936	0.00255838	0.00264474	0.00235249	0.00309249	0.00345816	0.0028509	0.00239504	0.00235779	0.00276724	0.00262254	0.000587401	-0.00111766	-0.00226939	-0.00172965	-0.001368	-1.51568e-05	-0.000803126	-0.000603076	0.000140193	-0.000308674	-0.00094099	-0.000986777	0.000451258	0.0012031	0.000884981	0.000774149
-0.00306959	-0.00488458	-0.00444325	-0.00457292	-0.00494209	-0.00476797	-0.00389622	-0.0030853	-0.00314335	-0.00185136	-0.000790967	0.000584701	0.00119888	0.00131763	0.000619091	-3.79103e-05	0.000122773	-0.000623073	-0.000792898	6.23251e-05	0.000893853	0.000908988	0.0015898	0.00178808	0.00266991	0.00269581	0.00214261	0.00255711	0.00306157	0.00283822	0.00278634	0.00252068	0.00271052	0.0021721	4.13935e-05	-0.00182278	-0.00300794	-0.00240281	-0.00198803	-0.000274904	-0.000740816	-0.000607151	-8.61738e-05	-0.000437755	-0.000672658	-0.000909606	0.000222599	0.000746499	0.000646306	0.000631513
-0.00169333	-0.00326675	-0.00285321	-0.00290264	-0.00316907	-0.00297814	-0.00229116	-0.00170995	-0.0018229	-0.000971277	1.83012e-05	0.00115122	0.00128768	0.00149959	0.000960883	0.000385385	0.000326553	-0.00104747	-0.00138102	-0.000235538	0.00081713	0.000953864	0.00146863	0.00168832	0.00263671	0.00242139	0.00157681	0.00198245	0.00259052	0.00248953	0.00235913	0.00178869	0.00194152	0.00107231	-0.00113599	-0.00341922	-0.00456489	-0.00367452	-0.00288331	-0.00102825	-0.000916556	-0.00080276	-0.000462964	-0.000447821	-0.00047395	-0.000886463	-9.16601e-05	-2.86333e-05	0.000398653	0.000754242
-0.000711763	-0.00139338	-0.000942114	-0.000949911	-0.00122284	-0.000993923	-0.000304533	0.000927577	0.00118941	0.00171807	0.00208229	0.00250039	0.00215622	0.00223011	0.00186706	0.00113198	0.000391079	-0.00171742	-0.00197708	-0.00107084	-0.000414469	2.16405e-05	0.000733862	0.00173904	0.00286975	0.00273761	0.00210337	0.00230964	0.00288205	0.00305284	0.00287252	0.00236679	0.00248709	0.00178909	-0.000433487	-0.00278226	-0.00322967	-0.00213938	-0.00177396	-0.000626746	0.000120083	0.000277103	5.83058e-05	0.000140888	-0.000182034	-0.00065615	0.000367289	0.000237822	0.000862725	0.00108386
-0.000210288	-0.000331423	0.000242633	0.000277778	-6.71612e-05	-8.06401e-05	0.000538432	0.00158605	0.00166401	0.00218105	0.00204973	0.00203963	0.00158628	0.00199284	0.001585	0.000857563	-0.000310337	-0.00312294	-0.00331148	-0.00283788	-0.00205272	-0.00120073	1.02066e-05	0.00145717	0.002432	0.00226615	0.0019285	0.00234851	0.00268787	0.00313319	0.00286945	0.00246124	0.00243827	0.00230137	0.000514931	-0.00125478	-0.00110268	-0.000466769	-0.000883568	-0.000322538	0.000684293	0.00114228	0.000635364	0.00039212	-0.00026527	-0.000807734	0.000277972	2.34043e-05	0.000700972	0.000642932
0.000331697	0.000121789	0.000435553	0.000173987	-0.000468351	-0.000766327	-2.81679e-05	0.000957634	0.00122863	0.00202969	0.00159865	0.0014308	0.00121792	0.00200482	0.00168259	0.000795198	-0.000678324	-0.0036921	-0.00357902	-0.00307008	-0.00267569	-0.00193078	-0.000771944	0.00067622	0.0015296	0.00103171	0.000790946	0.00147445	0.00199303	0.00265688	0.00225687	0.00200004	0.00166707	0.0015771	0.000137237	-0.00123372	-0.000880666	-0.000435	-0.00120439	-0.00103549	-0.000305807	0.000450635	0.000533415	0.000324919	-0.000563197	-0.00152097	-0.000645909	-0.000795871	-7.65897e-05	-0.000377704
-0.000987284	-0.00129158	-0.000755457	-0.00128532	-0.00243883	-0.00294889	-0.00152771	0.000340158	0.000711311	0.00153	0.000963339	0.000890241	0.000786076	0.00170023	0.0014378	0.000837368	-0.000503838	-0.00341713	-0.00334706	-0.00268688	-0.0026679	-0.00254545	-0.00175262	-0.000558542	0.000648755	-0.000137186	-0.00059134	0.000282876	0.000699448	0.00140276	0.00112385	0.00108892	0.000628223	0.000480824	-0.000503595	-0.00132006	-0.000806637	-0.00076508	-0.00210011	-0.0024307	-0.00188005	-0.00125296	-0.000548641	-0.000814369	-0.00172925	-0.00272297	-0.00190899	-0.00198816	-0.00102023	-0.00155629
-0.00134133	-0.00195797	-0.00160085	-0.00228619	-0.00362741	-0.00378408	-0.00179673	0.000611102	0.000975354	0.00163504	0.00161652	0.00184085	0.00117808	0.00139266	0.00111256	0.00107239	7.13745e-06	-0.002291	-0.00249623	-0.00194645	-0.00191508	-0.00175396	-0.000942877	-0.00034318	0.000468497	-0.000715971	-0.00146527	-0.00055123	-0.000374699	0.000191691	0.000451037	0.000657737	0.000419108	-9.71895e-05	-0.00104001	-0.00182318	-0.00124137	-0.00123423	-0.0028139	-0.00279947	-0.00232122	-0.00237514	-0.00207125	-0.00300989	-0.00381494	-0.00385495	-0.00217761	-0.0020121	-0.00144165	-0.00274603
-0.000234543	-0.000501131	-0.000285225	-0.000928465	-0.00174668	-0.00163274	-0.000318716	0.00120307	0.00116148	0.00125989	0.00155764	0.00226882	0.00139516	0.000785975	9.07662e-05	1.89478e-05	-7.39053e-05	-0.000878618	-0.00123869	-0.0014136	-0.00115916	-0.000669614	0.000261368	0.000619646	0.000589026	-0.000890486	-0.00150952	-0.000602228	-0.000609053	6.23055e-05	0.000548556	0.000494093	0.000678517	7.92928e-05	-0.0010305	-0.0021822	-0.00196631	-0.00203256	-0.0032526	-0.00262623	-0.00243709	-0.00282428	-0.00311424	-0.0046638	-0.00499932	-0.004478	-0.00189191	-0.00157602	-0.00137296	-0.00348635
0.000934645	0.00111283	0.00134367	0.000610553	0.000144358	7.13658e-05	0.000684561	0.00151159	0.00125748	0.000684296	0.00102185	0.00199228	0.00119441	0.000369933	-0.000684533	-0.000519384	0.000149923	6.15461e-05	-0.000153056	-0.000952565	-0.000230188	0.000590149	0.0011071	0.00115842	0.00033381	-0.00131441	-0.00150271	-0.000669987	-0.00103928	-0.000154604	0.000409872	0.000225235	0.000842969	0.000347078	-0.000928632	-0.00262503	-0.00267171	-0.00287305	-0.00358175	-0.0027804	-0.00289816	-0.00333534	-0.00448697	-0.00658471	-0.00582921	-0.00505028	-0.00241543	-0.002171	-0.00198555	-0.00453049
0.00102118	0.00147178	0.00160996	0.000767989	0.000501389	0.00072545	0.00119167	0.00175395	0.00180368	0.00108174	0.00138312	0.00222676	0.00128968	0.000335441	-0.000679598	-0.000296697	0.000228858	-0.000602312	-0.000743045	-0.00171202	-0.000961535	0.000201837	0.000815839	0.000902484	0.000251973	-0.00142121	-0.00155321	-0.00112946	-0.00174575	-0.000447152	0.000456792	0.000612446	0.00167895	0.00113559	-0.000518856	-0.00262123	-0.00250119	-0.00223005	-0.00268373	-0.00234363	-0.00231631	-0.00279707	-0.00427431	-0.00647075	-0.00555484	-0.0045512	-0.00243756	-0.00207131	-0.00184414	-0.00390115
0.000917361	0.00160239	0.00181378	0.00113272	0.000978001	0.00133526	0.0018392	0.00238501	0.00247626	0.00143097	0.00136114	0.00195481	0.000541094	-0.000463553	-0.00093326	-0.000329346	-0.000279745	-0.00143486	-0.0012174	-0.00244829	-0.00238572	-0.00100031	0.000166235	0.000187541	-0.000550571	-0.00181485	-0.00153407	-0.000771841	-0.000769889	0.00040265	0.00105964	0.00118653	0.00217907	0.00186037	0.000840888	-0.000216533	-0.000484898	-0.000502699	-0.00123276	-0.00115049	-0.000853154	-0.000786492	-0.00172853	-0.00359841	-0.00303887	-0.00228102	-0.00111374	-0.000949361	-0.000631507	-0.00181467
0.000560205	0.00136334	0.00151265	0.000810809	0.000676279	0.00102388	0.00177357	0.00250008	0.00216831	0.000662614	0.000344096	0.000586646	-0.00147179	-0.00213709	-0.0017882	-0.000715841	-0.000625003	-0.00139056	-0.000521903	-0.00155536	-0.00182716	-0.000290302	0.00117561	0.00118114	0.000400119	-0.000366965	4.1442e-05	0.000831203	0.00107177	0.00158364	0.0018785	0.00199635	0.00273142	0.00237138	0.0018464	0.00100122	0.000409232	0.000430203	-0.000474527	-0.000479247	-0.000224347	-0.000250573	-0.000964718	-0.0030453	-0.00286884	-0.00206353	-0.000828221	-0.000529697	-0.000315391	-0.00145288
0.00058587	0.00102048	0.00122497	0.000881984	0.00107943	0.00164745	0.00214986	0.00273466	0.0022377	0.000714046	0.000582069	0.00092126	-0.000962069	-0.00178305	-0.00173694	-0.000895396	-0.000412446	-0.00114768	-0.0010926	-0.00247777	-0.00244015	-0.000492388	0.000997394	0.000629078	-0.000876083	-0.00164813	-0.00109498	0.00032115	0.00115675	0.00140705	0.00137493	0.00121592	0.00233303	0.00228171	0.00225133	0.00158444	0.000523564	0.000553313	-0.000426465	-0.000628009	-0.000331367	-0.000331447	-0.000990165	-0.00377391	-0.00387808	-0.00324499	-0.00129817	-0.000408003	-0.000387508	-0.00209138
-0.000250709	0.000260616	0.000292351	0.000155065	0.000943928	0.00167477	0.00193542	0.00232266	0.00095954	-0.00157742	-0.00118514	0.000178041	-0.00119681	-0.00251963	-0.00299617	-0.0016937	-0.000477163	-0.000841593	-0.00110141	-0.00307146	-0.00305195	-0.000907423	0.000555285	2.94742e-06	-0.0018594	-0.00275002	-0.00199779	-0.00071365	4.11166e-05	-2.15568e-07	-3.07371e-05	-0.000474466	0.0013746	0.00188077	0.00229395	0.00147262	-0.000551543	-0.000511732	-0.000825724	-0.00106008	-0.00126401	-0.00188423	-0.00259644	-0.00568792	-0.00592038	-0.00569162	-0.00330524	-0.00155049	-0.000940003	-0.00282998
-0.000747703	-0.000172654	-6.2576e-05	0.000156539	0.000944876	0.00158503	0.00182591	0.00186409	-0.000144019	-0.00339072	-0.00245483	-0.0003172	-0.00101187	-0.00255579	-0.0036827	-0.00236158	-0.000694672	-0.000655218	-0.000673966	-0.00259539	-0.00244708	-0.000298159	0.0015945	0.00116424	-0.000141677	-0.00100492	-0.000746005	-0.000526906	-0.000401204	-0.000684616	-0.000762129	-0.00145581	0.00041267	0.00110197	0.00179398	0.000994625	-0.00146602	-0.00163965	-0.00174653	-0.00211817	-0.00225011	-0.00299731	-0.00388745	-0.00748413	-0.0080017	-0.00822271	-0.0055546	-0.00237666	-0.00125948	-0.00258401
-0.000233814	0.000190283	0.000425165	0.00103875	0.00142047	0.00175588	0.00197438	0.00197543	1.59008e-05	-0.00315274	-0.00223942	-0.000529575	-0.00138354	-0.00334711	-0.00497523	-0.00374422	-0.00130942	-0.000471394	-0.000464773	-0.00314772	-0.00294226	-0.000889472	0.00173408	0.00190797	0.00161799	0.000912305	0.00069358	0.000363972	0.000691713	0.00097767	0.000966646	0.000163801	0.000951405	0.000940346	0.00158344	0.00114057	-0.000745592	-0.00128663	-0.00242552	-0.00261125	-0.00236903	-0.00285515	-0.00375488	-0.0069999	-0.00740233	-0.00757398	-0.00593863	-0.00338579	-0.00216554	-0.00254058
0.000703073	0.000989345	0.00112409	0.00132436	0.00134618	0.00145984	0.00164239	0.00178224	-2.48614e-05	-0.0029881	-0.00221231	-0.000807663	-0.00171687	-0.00412795	-0.0055499	-0.00439679	-0.00140382	4.15257e-05	-0.000231268	-0.00329488	-0.00304833	-0.000873399	0.0018774	0.00240475	0.0020337	0.00124751	0.0011022	0.00119615	0.00197936	0.0024156	0.00225563	0.00130557	0.00164208	0.00165506	0.00228102	0.0018408	0.000248106	-0.000634964	-0.00169363	-0.00111241	-0.000703191	-0.00130786	-0.00253007	-0.00538498	-0.0053711	-0.00483494	-0.00448612	-0.00331132	-0.00261607	-0.00243268
0.00170681	0.00195672	0.00182505	0.00158883	0.00161797	0.00153757	0.00146894	0.00176206	0.0008649	-0.00164093	-0.00114765	-0.000237672	-0.00101788	-0.00312371	-0.00437692	-0.00390765	-0.00120458	0.000336999	-5.70409e-06	-0.00277526	-0.00207212	0.000113266	0.00225307	0.00285188	0.00229151	0.00167315	0.00168588	0.00229477	0.00298102	0.00297915	0.00255158	0.00163932	0.00159498	0.00165827	0.00219662	0.00155875	0.000285222	-0.000389004	-0.00108194	-0.00044733	-0.000166761	-0.000928176	-0.00230939	-0.00426612	-0.00342945	-0.00251232	-0.0031056	-0.00269215	-0.00231177	-0.00255108
0.00123214	0.00139915	0.0009353	0.000644252	0.000996226	0.00101978	0.000811674	0.000995298	0.000681711	-0.00178885	-0.00128856	-0.000287724	-0.000574846	-0.0027941	-0.00462137	-0.00454628	-0.00205689	-0.000600772	-0.000924614	-0.00357459	-0.00206386	-7.91053e-06	0.0011847	0.00180201	0.000916208	0.0002947	0.000341878	0.00140324	0.0022948	0.00215939	0.0016839	0.000965311	0.000696917	0.000915761	0.00103719	0.000527254	-0.000296269	-0.000773058	-0.00164337	-0.00120002	-0.00157987	-0.00265309	-0.0034863	-0.00488911	-0.00372042	-0.00275856	-0.0036652	-0.00321698	-0.00312195	-0.00367165
0.000480405	0.000472331	-0.000693606	-0.00107534	-0.000600319	-0.00066167	-0.000614181	-0.000944627	-0.00199213	-0.00457763	-0.00347402	-0.00238847	-0.00212481	-0.00459663	-0.00641493	-0.00603464	-0.00319257	-0.00144208	-0.00152579	-0.00371603	-0.00237605	-0.000633165	-0.00010553	0.000366089	-0.00083574	-0.00180083	-0.00153612	-0.000470288	0.00100448	0.00119834	0.000932367	0.000343905	-0.000570721	-0.000520063	-0.000282167	-0.000596352	-0.00158584	-0.00175685	-0.00248551	-0.00193182	-0.00265675	-0.00349433	-0.00329537	-0.0037519	-0.00290245	-0.00188036	-0.00258156	-0.00217074	-0.00238396	-0.0029471
0.000446233	0.000187907	-0.000922023	-0.000752701	-0.000448962	-0.00155138	-0.001679	-0.00229693	-0.00337461	-0.00550947	-0.00429986	-0.00363662	-0.00333626	-0.00556505	-0.00667436	-0.00539696	-0.00279032	-0.00131516	-0.00113426	-0.00239093	-0.00140788	-0.000701121	-0.000936455	-0.000232353	-0.000867338	-0.00144152	-0.00121869	-0.000492237	0.000945012	0.000986845	0.00074325	0.000569112	-0.000422485	-0.00069425	-0.00032633	-0.000885373	-0.00227398	-0.00229392	-0.00241659	-0.00153692	-0.00195622	-0.00233007	-0.00154088	-0.00156742	-0.00165259	-0.00106479	-0.00148792	-0.000750247	-0.00106677	-0.00153162
0.00125765	0.000911557	-4.77748e-05	-1.54436e-05	0.00022881	-0.00093175	-0.00107319	-0.00155882	-0.002348	-0.0038749	-0.00304071	-0.00257174	-0.0024655	-0.00382118	-0.00403625	-0.0025909	-0.000950429	8.16274e-05	0.000533298	-0.000474153	-0.000162574	4.51449e-05	-0.000198594	0.000722617	0.000569173	8.29672e-05	-0.000247484	0.000203714	0.00159543	0.00156462	0.00127608	0.000978007	-0.00013398	-0.000676442	-0.000151325	-0.00061795	-0.00200029	-0.00207118	-0.00246673	-0.0021626	-0.00244081	-0.00236679	-0.00134325	-0.00132725	-0.00172641	-0.00148239	-0.00193032	-0.00122856	-0.00169104	-0.00209984
0.00185495	0.00170215	0.000724075	5.57336e-05	0.000311532	-0.000352251	-0.000537855	-0.00121177	-0.00223324	-0.0037602	-0.00318436	-0.0026651	-0.00257118	-0.00359204	-0.00391331	-0.00269743	-0.00126293	0.000138096	0.00090317	-4.71245e-05	0.000221468	0.000429284	0.000393884	0.00126243	0.00127192	0.000929531	0.000510087	0.00087564	0.00194902	0.00194738	0.00159814	0.00120474	2.55096e-05	-0.000638347	-0.000197729	-0.00054718	-0.00167279	-0.00167573	-0.00206633	-0.00183028	-0.00137309	-0.00088435	-4.95393e-05	-2.34166e-05	-0.000237595	1.27442e-05	-0.000730704	-0.000377659	-0.000913861	-0.00125582
0.0013789	0.001824	0.00106324	-0.000189474	-0.000244914	-0.000932341	-0.00114217	-0.00194607	-0.00310656	-0.00507161	-0.00397945	-0.0028217	-0.00260946	-0.00378783	-0.00474568	-0.00374582	-0.0020287	-0.000227003	0.000535236	3.54698e-05	0.00069133	0.000859582	0.000717311	0.00118092	0.00116479	0.00105867	0.000639238	0.00110186	0.00174091	0.00148707	0.00127441	0.00111922	0.000201461	-0.000538392	-0.000397895	-0.000520447	-0.000729373	-0.000494968	-0.000472982	-0.000129096	0.000359539	0.000724421	0.00125244	0.00131371	0.00131433	0.0016773	0.000884228	0.000892773	-7.96923e-05	-0.000498102
0.00105186	0.0016002	0.000896008	-0.000354644	-0.000356644	-0.00101739	-0.001177	-0.00183913	-0.00286616	-0.00493901	-0.00407141	-0.00310384	-0.00326742	-0.00461452	-0.00519218	-0.00383248	-0.00144025	0.000181001	0.000499724	0.000320181	0.00126958	0.00160945	0.00124639	0.00155935	0.00149593	0.00141732	0.000991236	0.00179048	0.0023341	0.00189617	0.00184142	0.00175868	0.00124577	0.000643101	0.0004561	0.000258166	0.000146956	8.83728e-05	3.91836e-05	0.000257026	0.000450144	0.000683622	0.000939377	0.000877528	0.00113298	0.00149557	0.000668344	0.000576621	-0.000593799	-0.00125269
0.00187651	0.00185237	0.00106278	-5.88401e-06	0.000153349	-0.000137132	-6.81857e-05	-0.000519808	-0.0016419	-0.00364758	-0.00269064	-0.00185373	-0.00213713	-0.00334959	-0.00339261	-0.00192696	0.000596956	0.00146504	0.00141281	0.00106685	0.00211539	0.00259155	0.00214116	0.00231302	0.00233597	0.00234186	0.00198692	0.0025907	0.00292163	0.00235779	0.00229559	0.0019921	0.00126818	0.000537414	0.000210678	7.42454e-05	0.00032917	3.74772e-05	-0.00021361	0.00017263	0.000580392	0.000552958	5.46111e-05	7.68043e-06	0.000570592	0.00139173	0.000773605	0.000392332	-0.00110253	-0.00217216
0.00228062	0.00209601	0.00170109	0.00120696	0.00124468	0.000696526	0.000850125	0.000586086	0.000251622	-0.00110923	-0.000710403	-6.04538e-05	-0.000148823	-0.000454544	-0.000149955	0.000721287	0.00211971	0.00247859	0.00252422	0.00229947	0.00291774	0.00270276	0.002113	0.00233327	0.00272408	0.00279958	0.0020762	0.00225186	0.00312215	0.00320927	0.0027987	0.00182087	0.000646596	0.000208046	0.000369587	0.000593181	0.0005563	9.44874e-05	-0.000239627	-0.000319634	0.000218134	0.000131404	-0.00114532	-0.00132397	-0.000851281	0.000906215	0.00123328	0.000917396	-0.000772094	-0.00218026
0.00207477	0.00242981	0.00242636	0.00176162	0.00110611	0.000506384	0.00106053	0.000759288	0.000816568	-0.000180151	-0.00037863	8.50279e-05	0.000266773	0.000262162	0.000181472	0.000599103	0.00184286	0.00211685	0.00254562	0.00229211	0.00291395	0.00247468	0.00226612	0.002482	0.00254424	0.00225286	0.000599514	0.000352541	0.00163032	0.00239451	0.0018106	-7.35774e-06	-0.00100524	-0.000722225	-3.4485e-07	0.00027673	-2.94817e-05	-0.000503969	-0.000406312	-0.000611208	-0.000168067	-0.000501703	-0.00226658	-0.00293491	-0.00258911	-0.000482257	0.000405479	0.000351101	-0.00178479	-0.0036479
0.00175662	0.00259439	0.00285382	0.00193927	0.00121543	0.00113312	0.0016482	0.00143233	0.00196032	0.00109666	0.000359833	0.000869845	0.00111334	0.000947757	0.000148454	7.59427e-05	0.00114475	0.00197652	0.0025862	0.00225544	0.00296264	0.00260708	0.00226474	0.00207153	0.00181157	0.00133834	-0.000543601	-0.00135383	-0.000226696	0.000812698	0.000401817	-0.0010345	-0.00113978	-0.000660327	-0.000471004	-0.000947471	-0.00189076	-0.00218266	-0.00140067	-0.00142387	-0.00149896	-0.00178615	-0.0026545	-0.00277404	-0.00245757	-0.000820619	0.000109386	0.000312612	-0.00175717	-0.00345443
0.00199126	0.00305945	0.00305371	0.00189677	0.00114539	0.00108162	0.00131115	0.00132265	0.00193196	0.00114822	0.000723596	0.00138822	0.00123298	0.000857205	-7.57374e-05	-4.44379e-05	0.000894038	0.0020768	0.00250728	0.00213511	0.00304549	0.0028428	0.00254159	0.0021893	0.00193326	0.00136204	-0.000162272	-0.000586288	0.000482744	0.00141272	0.00117892	-7.08126e-05	-0.000290664	0.000133088	-1.26448e-05	-0.00127152	-0.00297714	-0.00298202	-0.00196684	-0.00261904	-0.00372779	-0.00415689	-0.0039486	-0.00330841	-0.00303654	-0.00183534	-0.00107695	-0.000347997	-0.00216921	-0.00373737
0.00225806	0.00328102	0.00348045	0.00222216	0.0014242	0.0017104	0.00252587	0.00283452	0.00280118	0.00167922	0.0011616	0.00159691	0.00134777	0.00123944	0.00124081	0.00128869	0.00167897	0.00247578	0.00292046	0.00277864	0.00351858	0.00334728	0.00305845	0.00252825	0.00216834	0.00139274	0.000350221	6.40569e-05	0.00129211	0.00205095	0.00205535	0.00117168	0.000683991	0.00118042	0.000761589	-0.000992786	-0.00344382	-0.00400462	-0.00317758	-0.00441391	-0.00574521	-0.00673734	-0.00651874	-0.00542438	-0.00490181	-0.0036401	-0.00334715	-0.00233492	-0.00339354	-0.00452458
0.0019643	0.00289839	0.00329586	0.00203071	0.00108927	0.00120205	0.0023882	0.00303867	0.00281984	0.00188822	0.00126787	0.00136961	0.000971627	0.00107242	0.00200764	0.00222628	0.00250348	0.00277417	0.00290533	0.00233162	0.00282826	0.00288959	0.00317781	0.00280449	0.00247291	0.00134138	0.000255371	-5.4314e-05	0.00150215	0.00250177	0.00255894	0.00161257	0.00102271	0.00195752	0.00148687	-0.000422809	-0.00274416	-0.00393523	-0.00266873	-0.00348586	-0.00458889	-0.0059464	-0.00599712	-0.00472028	-0.00405314	-0.00290963	-0.00301476	-0.00217675	-0.00297817	-0.00367278
0.00165034	0.00251989	0.00330918	0.00240976	0.00205946	0.0022333	0.00293924	0.0036242	0.00331306	0.00257115	0.00220482	0.00257421	0.00242999	0.00222163	0.00231289	0.00241109	0.00332743	0.00338753	0.00271961	0.00130685	0.00135617	0.00176252	0.00284585	0.00280656	0.00262325	0.00155065	0.000513825	3.16506e-05	0.00130506	0.00236697	0.00275123	0.00196243	0.00124456	0.00179612	0.000733701	-0.0012438	-0.00319218	-0.00424687	-0.00256004	-0.00261989	-0.00348525	-0.00474684	-0.00472617	-0.0031074	-0.00247665	-0.00151039	-0.00132259	-0.000746151	-0.00217674	-0.00310403
0.00170011	0.00239087	0.00357212	0.00345642	0.00349572	0.00358159	0.0036376	0.00387836	0.00349077	0.00306175	0.00284383	0.00319405	0.00329558	0.00308561	0.00262838	0.00252262	0.00319175	0.00292318	0.0017633	-0.00021984	-0.000509905	3.66651e-05	0.0011528	0.00166633	0.00175956	0.00124755	-3.0631e-06	-0.00107516	-0.000689916	0.000623828	0.0018636	0.00209588	0.00211706	0.00192406	-0.000700978	-0.00314919	-0.00433278	-0.00456572	-0.00321207	-0.00225392	-0.00211541	-0.00322082	-0.00303668	-0.00134234	-0.000314148	6.54705e-05	0.000456501	0.000326066	-0.00203454	-0.00347905
0.00156285	0.00242504	0.00350395	0.00364734	0.0039853	0.00406964	0.00417003	0.00392061	0.00315319	0.00262544	0.00232164	0.00243255	0.00256913	0.00254784	0.00214034	0.00195224	0.00239417	0.00202871	0.00108921	-0.000854329	-0.00147234	-0.00092713	0.0002839	0.00136725	0.00125298	0.000940412	-0.000741988	-0.00228203	-0.00257147	-0.000724424	0.0011359	0.00201326	0.00219908	0.0015061	-0.00163677	-0.00335126	-0.00309843	-0.00317049	-0.00302656	-0.0022475	-0.00174586	-0.00278253	-0.0023654	-0.000573799	0.000626412	0.000823868	0.00105394	0.000473471	-0.0023213	-0.00428062
0.00106416	0.00204331	0.00290182	0.00314405	0.00351257	0.00364001	0.00410158	0.00412198	0.00341234	0.00283142	0.00233398	0.00229054	0.00246892	0.00259463	0.00243635	0.00209046	0.00215113	0.00172626	0.00136391	-7.20928e-05	-0.000340054	0.000275354	0.00128164	0.0018923	0.00160786	0.00161086	0.000176126	-0.000739239	-0.000645045	0.00059687	0.00185175	0.00268956	0.00259685	0.00173855	-0.00079432	-0.00187839	-0.00135014	-0.00139312	-0.00162105	-0.00206017	-0.0019882	-0.00331298	-0.00310642	-0.00100385	0.000517187	0.00110551	0.00129843	0.000471776	-0.00207377	-0.00404141
0.00120501	0.00180879	0.00235843	0.00236153	0.00276612	0.00300748	0.00353712	0.00377748	0.00329436	0.00279007	0.00189351	0.00180272	0.00164328	0.00196304	0.00246612	0.00204195	0.00197115	0.00132399	0.000977637	2.29786e-05	0.000213583	0.0011346	0.00185552	0.00151476	0.00111522	0.00156257	0.000862598	0.000707804	0.00121441	0.00146504	0.00211402	0.00293175	0.00297487	0.00252924	0.000546144	-0.000722826	-0.000835352	-0.000709584	-0.000310269	-0.000929958	-0.000982527	-0.00235003	-0.00273994	-0.000839225	0.00115438	0.00190294	0.00174755	0.00108373	-0.00105134	-0.00245017
0.00194798	0.00225569	0.00239449	0.00208944	0.00234085	0.00215867	0.00232064	0.0029353	0.0029127	0.00255996	0.00125022	0.000787495	0.00057379	0.00149758	0.00271105	0.00239814	0.00249164	0.00154245	0.00103951	0.000533933	0.00127068	0.00201067	0.0021248	0.00109236	0.000693502	0.00131319	0.00110739	0.00120094	0.00187264	0.00172435	0.00205291	0.00290631	0.00335801	0.00343542	0.00165373	-0.000321345	-0.00131724	-0.00129444	-0.000287339	-0.000215994	-0.000393873	-0.00189393	-0.00240832	-0.000582566	0.00137858	0.00208401	0.00166666	0.00119675	-0.00041955	-0.00141179
0.00266698	0.00305596	0.00329462	0.00308509	0.00356052	0.00297796	0.00248187	0.00303699	0.00298208	0.0028098	0.00146936	0.000138167	-0.000476862	0.00117927	0.00307667	0.00306576	0.00289466	0.00169054	0.000982009	0.000367945	0.00114994	0.00162889	0.00129003	0.000303015	9.96195e-05	0.000672613	0.000816205	0.00112293	0.00180792	0.00226201	0.00263259	0.00359459	0.0043368	0.00420605	0.00227672	-0.000135948	-0.00160123	-0.00197961	-0.000897023	-0.000547348	-0.000590572	-0.00230607	-0.00260218	-0.000782413	0.00114401	0.00186301	0.00152615	0.00131195	-0.000256878	-0.00128852
0.00258501	0.00299844	0.0034057	0.00356741	0.00409841	0.0033761	0.00271875	0.00300839	0.0026072	0.00254496	0.00164097	0.000455879	-0.000416951	0.00141056	0.00333125	0.00363509	0.0031514	0.00192477	0.00133004	0.000802434	0.00167593	0.00177572	0.000959789	-2.04325e-05	-0.000224834	0.000172139	0.000453963	0.00094763	0.00143559	0.00242163	0.003223	0.00436487	0.00482598	0.00429513	0.0021414	-0.00043279	-0.00169534	-0.00229233	-0.00176371	-0.00156755	-0.00146726	-0.0034709	-0.00354707	-0.00105507	0.00102956	0.00205278	0.00205935	0.0017265	-0.000151537	-0.00109188
0.0017667	0.00199278	0.00206135	0.00228508	0.003292	0.00318641	0.00288617	0.00295809	0.00258279	0.00255196	0.00168227	0.00109337	0.000554145	0.00163071	0.00287475	0.00320671	0.00288315	0.00176633	0.00135401	0.000778821	0.00165615	0.00147865	0.000799754	0.00028018	-0.000240919	-0.000348724	-9.37939e-05	0.000664473	0.00109422	0.00238978	0.00349237	0.00418966	0.00433964	0.00395227	0.00245587	0.000659802	-0.000913981	-0.0021745	-0.00194399	-0.00182889	-0.00157491	-0.00294979	-0.00235547	7.92599e-05	0.00177774	0.00272913	0.00285777	0.0021408	-0.00018394	-0.00123795
3.31037e-05	-0.000108316	-0.000596405	-0.000290501	0.0012518	0.00173956	0.00181435	0.00193077	0.0016535	0.00212094	0.00130841	0.000839764	0.000266892	0.00122882	0.00230362	0.00250735	0.00227048	0.00138945	0.00130274	0.00111971	0.00195594	0.00168919	0.00102569	0.000469137	-0.000201554	-0.000475712	-0.000193862	0.000741475	0.00114683	0.00225487	0.00309684	0.00336943	0.00372088	0.00385111	0.00276754	0.00113912	-0.000387075	-0.00140332	-0.00125907	-0.0013119	-0.00109702	-0.00171493	-0.000963192	0.00123733	0.00240938	0.00302636	0.00315573	0.00235261	0.000344106	-0.00067951
-0.000465581	-0.00063669	-0.00119418	-0.00131385	-0.000106462	0.000601915	0.00100696	0.000835246	0.000650642	0.00176166	0.00123719	0.000878474	0.000547598	0.00145358	0.00259859	0.00235665	0.00186995	0.00109435	0.00106548	0.00120326	0.0018578	0.00145164	0.000626419	-7.1038e-05	-0.000416128	-0.000568412	-0.000485573	0.000233564	0.000611711	0.00136301	0.00205979	0.00278099	0.00364768	0.00386695	0.00281848	0.00126308	5.29256e-05	-0.000776016	-0.000503054	-0.000587347	-0.000385726	-0.000589879	3.21342e-05	0.00186992	0.002537	0.00274035	0.00288648	0.00219993	0.000692434	-0.000247563
-0.000730281	-0.000905583	-0.00162668	-0.00219513	-0.00119413	-0.000432163	0.00011003	-0.000257265	-0.000319258	0.00108788	0.000814598	0.000756898	0.00056542	0.00141605	0.00243516	0.00193822	0.00161718	0.00107721	0.00123398	0.00162357	0.00201297	0.00147613	0.000422567	-0.00078155	-0.000975305	-0.00101846	-0.000657981	0.000221443	0.000584285	0.00113165	0.00175607	0.00270272	0.003711	0.0039567	0.00288671	0.00145262	0.000665504	-8.52339e-07	0.000196681	0.000130731	0.000652891	0.000559894	0.000829486	0.00212091	0.00262461	0.00279502	0.00287431	0.00202417	0.000974536	2.16515e-06
-0.000985965	-0.000718194	-0.000882858	-0.00124533	-0.000668542	-0.000732537	-0.000771035	-0.00132893	-0.00148205	1.67353e-05	0.000144754	0.00028985	0.000317128	0.00134837	0.00247911	0.00265008	0.00268602	0.00173652	0.0015148	0.00173699	0.00209508	0.00161928	0.000903761	-0.000390522	-0.000501122	-0.000651576	-0.000227551	0.000821489	0.00111075	0.00216277	0.00325262	0.00411339	0.00442623	0.00389983	0.00243175	0.0011633	0.000610916	-0.000131009	-0.000543132	-0.000938261	-0.00027668	-0.000289314	0.000367862	0.00171007	0.0021427	0.00259004	0.0025807	0.00202472	0.00140643	0.000190672
-0.000942673	-0.000118745	-0.000149459	-0.000497362	-2.4546e-05	-2.85126e-05	-0.000198558	-0.000640058	-0.00119879	-8.29864e-06	0.000203199	0.000369627	0.000534534	0.0013959	0.00208719	0.00246531	0.00278873	0.00183713	0.00158616	0.00139	0.00214199	0.0017547	0.000885562	-0.000358119	-0.000484794	-0.000529299	3.29109e-05	0.000607584	0.000609811	0.00219278	0.0036852	0.0045164	0.00450697	0.00372646	0.00179696	0.000619975	-0.000100206	-0.000920831	-0.00124798	-0.00202946	-0.00161291	-0.00174435	-0.000442285	0.00179609	0.00239045	0.0024405	0.00234383	0.00188228	0.00141794	0.000449606
-0.00101222	0.000182101	0.000270629	9.79494e-05	0.000808874	0.000989637	0.000667026	0.000294977	-0.000409189	0.000809715	0.000992748	0.00126455	0.00133058	0.0015958	0.00190632	0.00210022	0.00223721	0.00140686	0.00103677	0.000341663	0.00138692	0.00156045	0.00100898	-0.000200588	-0.00058113	-0.00110484	-0.000752852	-4.31629e-05	-0.000170871	0.00158009	0.00318876	0.00376682	0.00357153	0.00339792	0.00204835	0.000937066	-0.000114372	-0.00109051	-0.000964085	-0.0018403	-0.00155409	-0.00135537	0.000108329	0.00216058	0.00242514	0.00236299	0.00243991	0.00204597	0.00123495	0.000196184
-0.00145032	-0.000284883	-0.000415511	-0.00038127	0.000328791	0.000578092	0.000453576	0.000163631	-0.000302071	0.00106711	0.00120496	0.00136279	0.00123581	0.00129251	0.00165256	0.00167413	0.001854	0.00128057	0.0009521	3.57125e-05	0.00110124	0.00157966	0.00118654	-5.83249e-05	-0.000615746	-0.00136303	-0.00101636	-0.000306403	-0.000332994	0.00134732	0.00312426	0.00350636	0.00321745	0.00322678	0.00225573	0.00121641	8.8232e-05	-0.00120692	-0.000769292	-0.0013973	-0.000959132	-0.000410904	0.000764524	0.00220866	0.00217988	0.00205862	0.00233633	0.0020099	0.000801778	-0.000192425
-0.00127738	-0.000376086	-0.000784864	-0.00120887	-0.00103691	-0.000282045	0.000281579	-0.000153423	-0.000383747	0.000816266	0.000607763	0.000443746	0.000341481	0.000416367	0.000522326	0.000147933	0.000998404	0.00102612	0.00065202	-0.000541539	0.000793218	0.00136508	0.000678608	-0.000900755	-0.00167847	-0.00264776	-0.00199512	-0.000798787	-0.000677756	0.00084162	0.00280878	0.00354788	0.00371247	0.00368126	0.00241525	0.00119237	3.21633e-07	-0.00130487	-0.000687639	-0.00102183	-0.000807519	-0.00084421	-0.000354667	0.00119454	0.00167885	0.00223566	0.00224957	0.00214883	0.00127624	0.00016992
-0.00153802	-0.000736036	-0.00149341	-0.00227195	-0.00216237	-0.000991071	0.000376422	2.25896e-05	-0.000261461	0.000621403	0.000167594	4.52992e-05	0.000282369	0.000783792	0.000694014	6.22001e-05	0.0009491	0.00116278	0.000162837	-0.00150276	0.00031047	0.000981107	-0.000169382	-0.00233566	-0.0028844	-0.00354367	-0.00272834	-0.00178441	-0.00152739	-8.43136e-05	0.00218554	0.00360648	0.00424803	0.00401927	0.0024408	0.0011151	-0.00013215	-0.00151275	-0.000653045	-0.00100599	-0.00116292	-0.00167192	-0.00168177	0.000347983	0.0013043	0.00210426	0.00178377	0.00138654	0.000819834	-0.000182465
-0.00181753	-0.000491679	-0.00121077	-0.00213014	-0.00193235	-0.00073116	0.000604551	0.000186276	-0.000191697	0.000638699	0.000292647	0.000477794	0.000534743	0.00100209	0.00078077	8.82273e-05	0.000898382	0.000752423	-0.00080177	-0.00265301	-0.00066902	0.0006259	-0.000508056	-0.00274603	-0.00304336	-0.0035028	-0.00244992	-0.00172689	-0.00133882	-0.000229933	0.00183289	0.00352525	0.00442205	0.00384529	0.00182795	0.000298755	-0.000813412	-0.00201715	-0.000975922	-0.0015381	-0.00185275	-0.00233907	-0.0020275	0.000418739	0.00143139	0.00180598	0.00105888	0.000115587	-0.000314629	-0.0011767
-0.000786712	0.000520668	-0.000267529	-0.00139681	-0.00137512	-0.000486232	0.000430086	0.000176437	-5.34427e-05	0.000851468	0.000580075	0.000939918	0.000894275	0.00136708	0.00121105	0.000850944	0.00129737	0.000853978	-0.000728499	-0.00251576	-0.000595759	0.000869099	0.000390535	-0.00137599	-0.00172249	-0.00238747	-0.00136909	-0.000699364	-0.000574094	0.000549289	0.00225031	0.00358168	0.00427071	0.0037669	0.00186167	0.000402743	-0.000629893	-0.00154704	-0.000692279	-0.00145911	-0.00177452	-0.00192458	-0.00110155	0.00109632	0.00161786	0.00122261	0.000389517	-0.000448471	-0.000647164	-0.00118438
0.00101593	0.00179783	0.00106057	-0.000221901	-0.000345955	-8.95261e-05	0.000235853	0.000180408	0.000325848	0.00133107	0.00119395	0.00161237	0.00161039	0.00175867	0.00137588	0.000751963	0.000638664	0.000207741	-0.000883704	-0.00270384	-0.000988663	0.000503879	0.000560163	-0.00104329	-0.00174688	-0.00292175	-0.00196214	-0.00116195	-0.000884042	0.000480017	0.00208163	0.00308009	0.00341872	0.00280093	0.000816591	-0.000490548	-0.00141537	-0.00222481	-0.00116239	-0.00164089	-0.00186593	-0.00178851	-0.000938718	0.000885923	0.00111237	0.00060676	-0.000135077	-0.000704635	-0.0010111	-0.00136627
0.00118185	0.00165864	0.000862937	-0.000516567	-0.000658994	-0.000542148	-0.000309223	-0.000218745	0.000419728	0.00151144	0.00135894	0.00152608	0.0014287	0.00105261	4.4033e-05	-0.001041	-0.00138154	-0.00167519	-0.00261349	-0.00451734	-0.0027233	-0.00101661	-0.00110489	-0.00278089	-0.00373814	-0.00503998	-0.00364097	-0.00239482	-0.00197727	-0.00060671	0.00117821	0.00209849	0.00187868	0.000985443	-0.00116551	-0.00237107	-0.00303321	-0.00372221	-0.00218902	-0.00237802	-0.00263245	-0.00282495	-0.00218751	-0.000601308	-0.000167211	-0.000368624	-0.00120566	-0.00155275	-0.00179902	-0.00217299
0.001186	0.00177287	0.00104733	-0.000194008	-0.000278841	-0.000186986	7.57747e-05	-4.32074e-05	0.000641734	0.00149523	0.00132333	0.00139778	0.00149551	0.00112642	-0.000314471	-0.00144557	-0.00152816	-0.00167225	-0.00325679	-0.00566333	-0.00407844	-0.00211637	-0.00230187	-0.00406475	-0.00516705	-0.0064166	-0.00474681	-0.00302038	-0.00281212	-0.00184824	0.000344709	0.00179154	0.00176619	0.000688508	-0.00148348	-0.00260032	-0.0028019	-0.00283207	-0.00114877	-0.00134563	-0.00198398	-0.00254844	-0.00238825	-0.00130256	-0.000589219	-0.000739276	-0.00197178	-0.00255747	-0.00269514	-0.00340442
0.00070872	0.00123947	0.000369348	-0.00102845	-0.0006156	-0.0003482	-0.000180888	-0.000242544	0.000398803	0.00124509	0.00117115	0.00139174	0.00170218	0.0016229	0.000456433	-0.000421211	-0.000441373	-0.00086273	-0.00305531	-0.00572501	-0.00429223	-0.00203273	-0.00147994	-0.0032555	-0.00474456	-0.00618203	-0.00474163	-0.00301223	-0.00295012	-0.00206835	0.000284547	0.00200707	0.00227491	0.00143234	-0.000636378	-0.00197669	-0.00241874	-0.00223103	-0.000440903	-0.000741757	-0.00153678	-0.00250921	-0.00276307	-0.00196681	-0.00109123	-0.00139878	-0.00273557	-0.00341489	-0.0033756	-0.00452477
0.000174615	0.000658605	-0.000369861	-0.00203137	-0.0014809	-0.00123224	-0.000879659	-0.000824078	-0.000409916	0.000559538	0.000634776	0.0010247	0.001432	0.00123842	-0.0001874	-0.000821616	-0.000443194	-0.000634434	-0.00282335	-0.00556391	-0.00430706	-0.00212019	-0.000820945	-0.00190484	-0.00314725	-0.0045705	-0.00378115	-0.0023216	-0.00199814	-0.00113803	0.00118643	0.00267998	0.00285616	0.00212482	0.000358377	-0.000936197	-0.00149548	-0.00121846	0.000429136	-0.000424851	-0.00127359	-0.00195996	-0.00189839	-0.00120105	-0.000620102	-0.0013971	-0.00241418	-0.0031944	-0.00326737	-0.00440223
0.000387735	0.00107768	0.000183954	-0.0015061	-0.000978756	-0.000741437	-0.000342242	-0.000379074	0.000230906	0.00135063	0.00156976	0.00177088	0.00179292	0.0011414	-0.00054322	-0.000683754	-0.000336075	-0.000771019	-0.00281958	-0.00542189	-0.00455656	-0.0026993	-0.0011014	-0.00172469	-0.00283591	-0.00386676	-0.00326825	-0.0019694	-0.00131774	-0.000307449	0.00168247	0.00265721	0.00250263	0.00181669	0.000612723	-0.000314362	-0.000701624	-0.000338821	0.00117006	0.000180076	-0.000672731	-0.00104626	-0.000554463	6.73177e-05	0.000267914	-0.00123538	-0.00223741	-0.00324712	-0.00362559	-0.00468351
0.000219205	0.000797642	-0.000335758	-0.00215632	-0.00131285	-0.000780542	-0.000439472	-0.000546383	0.00051919	0.00183495	0.00219713	0.00219919	0.0019168	0.00115176	-0.000257695	-0.000133972	-0.000497745	-0.00117052	-0.00290458	-0.00512112	-0.00482799	-0.00351148	-0.00204383	-0.00265575	-0.00380562	-0.00444472	-0.00350938	-0.00246145	-0.0016833	-0.000384992	0.0013181	0.00193331	0.00128963	0.000395224	-0.00056504	-0.00100976	-0.00110719	-0.000617681	0.00117072	0.000459747	-0.000367818	-0.000722716	0.000165053	0.000952788	0.000850135	-0.000910597	-0.00225641	-0.00355098	-0.00415212	-0.00532898
-3.74588e-05	0.000694749	-0.000383793	-0.00213696	-0.000956215	-0.000153896	0.000147213	-6.9352e-05	0.000934468	0.00186619	0.00221478	0.00222292	0.00179122	0.0010252	-0.000429004	-0.000419131	-0.00140285	-0.00214612	-0.00355725	-0.00519306	-0.00486598	-0.00375983	-0.00269695	-0.00326846	-0.00426082	-0.00456841	-0.00366744	-0.00310664	-0.00231032	-0.000814441	0.000835533	0.00125929	0.00046803	-0.000595002	-0.00161371	-0.00198028	-0.00186531	-0.00152541	0.000242978	-0.000335956	-0.00112449	-0.00164196	-0.000689935	0.000293374	-1.39013e-05	-0.00210978	-0.00368461	-0.00465442	-0.00485849	-0.00588036
-0.000587152	6.56007e-05	-0.00109205	-0.00301311	-0.0018213	-0.000788671	-0.000128094	-0.00015522	0.000522913	0.00106116	0.00159549	0.00185553	0.00162431	0.00106562	-0.000735996	-0.000719758	-0.00130364	-0.00214352	-0.0036767	-0.00511227	-0.0047909	-0.00341683	-0.0027004	-0.00349416	-0.00458459	-0.00471218	-0.00390908	-0.00344437	-0.00281618	-0.00126453	0.000223878	0.000636518	0.000278587	-0.000574231	-0.00137521	-0.00178696	-0.00170708	-0.00150782	5.93413e-05	-0.000619958	-0.00161643	-0.00254517	-0.00157508	-0.000464813	-0.000659446	-0.00280271	-0.00416671	-0.00473321	-0.00473819	-0.00545181
-0.00131899	-0.000543546	-0.00151302	-0.00350316	-0.0022679	-0.00106929	-0.000342062	-0.00027932	0.000153354	0.000661369	0.00147235	0.00211471	0.00208056	0.00169002	-0.00024252	-0.000315488	-0.000246534	-0.000760029	-0.0024413	-0.00400432	-0.00385582	-0.00247569	-0.0015833	-0.00253141	-0.00384255	-0.00389133	-0.00331269	-0.00277705	-0.00191158	-0.000479765	0.000531644	0.000768562	0.000582297	8.52248e-06	-0.000360223	-0.000636948	-0.000627311	-0.000697665	0.000617808	-0.000116996	-0.00113795	-0.00199171	-0.00136024	-0.000581662	-0.000280954	-0.00163157	-0.00260886	-0.00310386	-0.0033659	-0.00407941
-0.0013357	-0.000479196	-0.0014583	-0.00326702	-0.00188265	-0.000694885	1.86726e-05	3.12151e-06	0.000296788	0.000824907	0.00177615	0.00246482	0.00249985	0.00197628	0.00031328	0.000412174	0.000816362	0.000563119	-0.000960635	-0.00258313	-0.00235987	-0.00115299	-0.00013626	-0.000954005	-0.00234262	-0.00270765	-0.00232846	-0.00154982	-0.000431986	0.000622997	0.00135626	0.00151453	0.00130303	0.000472817	1.04102e-05	7.74398e-05	9.25473e-05	-6.41863e-05	0.00102506	3.15322e-05	-0.000819944	-0.00144637	-0.000911066	-0.000237756	0.000278464	-0.000543431	-0.00125077	-0.00173558	-0.00233644	-0.00315541
-0.00104494	-0.000340321	-0.00175582	-0.00374658	-0.0023267	-0.000905441	-0.000111206	-0.000234814	-9.99485e-06	0.000577084	0.0016061	0.00220851	0.0022933	0.00179303	0.000398796	0.000462896	0.000661892	0.000567943	-0.000697901	-0.00229118	-0.0022299	-0.00124189	3.17217e-05	-0.000615361	-0.00217476	-0.00288014	-0.00264375	-0.00157556	-0.000381524	0.000277721	0.000783684	0.00107489	0.000910516	0.000211154	-0.000260823	-0.000279274	-0.000252032	-0.000106173	0.00139047	0.000616419	1.09467e-05	-0.00029619	0.000147583	0.000459733	0.000809664	2.71618e-05	-0.000464301	-0.00102281	-0.00213187	-0.00303977
-0.0011092	-0.000516146	-0.00215112	-0.00415612	-0.00243915	-0.000685113	8.19756e-05	-0.000252344	-3.57827e-05	0.00053974	0.00156939	0.00202112	0.00184593	0.00127183	9.67001e-05	0.000251844	-3.63097e-05	-2.56706e-05	-0.00119664	-0.00240309	-0.00193768	-0.000904639	0.000125459	-0.000542595	-0.00212556	-0.0029113	-0.00232264	-0.00121889	-0.000222137	8.3926e-05	0.000501037	0.00110405	0.00115859	0.000649082	0.000267344	0.000104914	-1.27032e-05	0.000131057	0.00162356	0.00117228	0.000630118	0.000238185	0.000618381	0.000808572	0.00108888	0.000269193	-0.000223006	-0.00066082	-0.00149126	-0.00224039
-0.000689228	-0.000620862	-0.00276687	-0.00479499	-0.00285392	-0.000790745	1.33328e-05	-0.000388266	-4.97483e-06	0.000757017	0.00182869	0.00244217	0.00234189	0.00138485	6.46074e-05	7.25951e-05	-0.000460905	-0.00024653	-0.00145662	-0.00280919	-0.00256322	-0.00139894	-0.000490247	-0.00115919	-0.00273874	-0.00360797	-0.00298218	-0.00211069	-0.000908181	-0.000295261	0.000157958	0.00102217	0.00110963	0.000743708	0.000378728	-0.000186538	-0.000262806	5.4632e-05	0.00156118	0.00116559	0.000387676	-0.000312061	0.000222244	0.000385824	0.000495698	-0.000265707	-0.000757737	-0.000934942	-0.00134618	-0.00192733
6.61238e-05	-0.00045731	-0.00278328	-0.0048567	-0.00310755	-0.00121286	-0.000749955	-0.00115807	-0.00063505	0.000453239	0.00176506	0.00259994	0.00246462	0.00165432	0.000764474	0.000673351	0.000181025	3.09869e-06	-0.00128309	-0.00242653	-0.00192026	-0.000731895	-4.62757e-05	-0.000986442	-0.00255648	-0.00315253	-0.00251043	-0.00188706	-0.000861564	1.65205e-05	0.000579037	0.00152715	0.00152038	0.00130567	0.00122856	0.000683557	0.000359943	0.000378263	0.00158672	0.00110274	0.000165276	-0.000542052	-0.000114731	5.03176e-05	0.000184433	-0.000284634	-0.000466776	-0.000429757	-0.000752154	-0.00122975
0.000705277	-0.000270532	-0.00273987	-0.00489559	-0.00344112	-0.00176053	-0.00148124	-0.00172457	-0.000965626	0.000185889	0.0015863	0.00275464	0.00274097	0.00217759	0.00155435	0.00145319	0.00116666	0.000963414	4.24984e-05	-0.00105551	-0.000548283	0.000445929	0.000994351	-9.69985e-05	-0.00184395	-0.00238803	-0.00180401	-0.000945816	-3.24698e-05	0.000549125	0.000449993	0.0010816	0.00106699	0.0011138	0.00154586	0.00123976	0.000571984	8.09577e-05	0.00106158	0.000373436	-0.000671468	-0.00107369	-0.000687569	-0.000921725	-0.0010168	-0.00124505	-0.000970343	-0.000631846	-0.00110786	-0.00151121
0.00120689	0.000149779	-0.00232428	-0.00490075	-0.00385579	-0.0020216	-0.00163738	-0.0018604	-0.00121596	-0.000126675	0.00153073	0.00285366	0.00304632	0.00271202	0.00237833	0.0023953	0.00198548	0.00175877	0.0014081	0.000490159	0.000879346	0.00164603	0.00233487	0.00126786	-0.000609652	-0.0010954	-0.000764183	0.000202342	0.00118529	0.00115245	0.000331249	0.000461775	0.000606053	0.00112626	0.00208193	0.00190557	0.000693145	-8.17862e-06	0.000914819	-7.96526e-05	-0.0016117	-0.00199205	-0.00147471	-0.00167036	-0.001597	-0.00178856	-0.00159121	-0.00141744	-0.00213964	-0.00204637
0.00109137	0.000266006	-0.00194266	-0.00454728	-0.00412225	-0.00253181	-0.00207161	-0.00205367	-0.00165076	-0.000920777	0.000881513	0.0023338	0.00262775	0.00251225	0.00240736	0.0026773	0.00208677	0.00177337	0.00136759	0.00060573	0.000627266	0.00109151	0.00152624	0.000295154	-0.00157016	-0.00187517	-0.00170212	-0.00087024	0.00020009	-8.50128e-05	-0.00088582	-0.000678909	-0.00028364	0.0007532	0.00187019	0.00183403	0.000863114	0.000651476	0.00164166	0.000633232	-0.000958628	-0.00162205	-0.00124857	-0.00115555	-0.000947776	-0.00126792	-0.0013656	-0.00160138	-0.00267051	-0.00230751
0.000730234	-0.000282617	-0.0022784	-0.00443213	-0.00420751	-0.00249189	-0.00159871	-0.00157526	-0.00145687	-0.00112173	0.000755858	0.00227225	0.00249479	0.00243218	0.00234521	0.00264213	0.00188401	0.00190529	0.00165051	0.00107225	0.000777129	0.00107411	0.00147057	0.000177721	-0.00161495	-0.0019761	-0.00164014	-0.000910506	-0.000121065	-0.000302754	-0.000721617	-0.000120507	0.000208027	0.000960306	0.00171553	0.00135448	0.000496188	0.000853209	0.0017415	0.00048954	-0.00125755	-0.00217436	-0.00177392	-0.00139181	-0.0011434	-0.00146797	-0.00147152	-0.00192191	-0.00313608	-0.00315548
0.000798999	-0.000353952	-0.00243511	-0.00427376	-0.00419923	-0.00224426	-0.0012729	-0.00140305	-0.00135429	-0.00120662	0.000735229	0.00219199	0.0025668	0.00271154	0.0027242	0.00307402	0.00243315	0.00254035	0.00242891	0.00175417	0.00123027	0.00143263	0.00190207	0.000546311	-0.00127976	-0.00189999	-0.00144282	-0.000925437	-0.000576142	-0.000566028	-0.00090224	-0.000148252	0.000272711	0.000881404	0.00129628	0.000767234	-5.93724e-05	0.000647254	0.00154109	0.000359276	-0.00152687	-0.00268091	-0.00219562	-0.00128534	-0.000878615	-0.00103734	-0.000777668	-0.00121508	-0.00262914	-0.00319168
0.00132196	0.000202964	-0.00185498	-0.00360681	-0.00380619	-0.00207445	-0.00140233	-0.00168953	-0.00187704	-0.00193751	-3.37216e-05	0.00163316	0.00243433	0.00269928	0.00279258	0.00314492	0.00286974	0.00330193	0.00335311	0.00265368	0.00232393	0.0022543	0.0026982	0.00145561	-0.000354603	-0.00120166	-0.000840112	-0.000209141	0.000166447	0.00023749	-0.000436948	-8.43236e-05	9.19734e-05	0.000580297	0.000947746	0.000593073	-0.000435932	0.000204231	0.00109304	0.00025266	-0.0014665	-0.00280514	-0.00245815	-0.00148904	-0.00126187	-0.00144903	-0.000926287	-0.00116956	-0.00240756	-0.00285759
0.0017376	0.00083975	-0.00135267	-0.00322813	-0.00374138	-0.00222147	-0.00176439	-0.00249665	-0.00330501	-0.00355098	-0.00145912	0.000425549	0.0015701	0.00186008	0.00205052	0.00249096	0.00253336	0.00310308	0.00338624	0.00282118	0.00254666	0.00222689	0.00281076	0.00184185	0.000301387	-0.000175313	0.000124399	0.000457864	0.00068874	0.000263339	-0.00124412	-0.00145009	-0.00141883	-0.000689545	-3.11262e-05	0.000205273	-0.000845165	-0.00028383	0.000591916	0.000160037	-0.00132112	-0.00274367	-0.00257685	-0.00165553	-0.00138089	-0.00187319	-0.00143572	-0.00178535	-0.00301238	-0.00291149
0.00241278	0.00168829	-0.000343306	-0.00216998	-0.00300808	-0.00162612	-0.00135394	-0.00228894	-0.00325588	-0.00383553	-0.00175853	-0.000184404	0.00070873	0.00118645	0.00168991	0.00240501	0.00241136	0.00264314	0.00318099	0.00272287	0.0023676	0.0016509	0.00211523	0.0012951	-6.31303e-06	1.07024e-05	7.47068e-06	0.000174115	0.000698714	-0.000254716	-0.00222326	-0.00306197	-0.0029852	-0.00152276	-0.000322338	0.00040588	-0.000257814	0.00013996	0.00106031	0.000815495	-0.000963143	-0.00270785	-0.00268087	-0.00163484	-0.00118472	-0.00237595	-0.00233559	-0.00319885	-0.0044631	-0.00378031
0.00239546	0.00166937	-0.000127802	-0.00161205	-0.00224805	-0.000673425	-0.000268848	-0.00126046	-0.00225932	-0.00291895	-0.00077452	0.000307868	0.000737408	0.00107086	0.00212069	0.00288897	0.00254385	0.00236527	0.00304426	0.00267587	0.00226532	0.00180228	0.00210413	0.0014	3.09125e-05	0.00031337	0.00064026	0.000918281	0.0016733	0.000452924	-0.00129523	-0.00187572	-0.00152779	4.02319e-05	0.00118203	0.00141972	0.00117581	0.00158326	0.00214853	0.00148227	-0.000779519	-0.00269953	-0.00241872	-0.00131143	-0.000497298	-0.00188608	-0.00223181	-0.00365556	-0.0050202	-0.00408395
0.00152852	0.000895424	-0.000590149	-0.00195784	-0.00238379	-0.000702663	0.000101	-0.000769589	-0.00162563	-0.00228749	-4.78668e-05	0.000884259	0.00108891	0.00111873	0.00222633	0.0028083	0.00212321	0.00184886	0.00252824	0.00227109	0.00179811	0.00135181	0.00167278	0.00125355	0.000187295	0.000462171	0.000957594	0.00105121	0.0016548	0.000618378	-0.000458311	-0.0006402	-0.000459494	0.000793326	0.0015869	0.00157903	0.00165201	0.00215694	0.00234427	0.00140025	-0.000958336	-0.002476	-0.0017598	-0.000633665	0.000116537	-0.00119537	-0.00153856	-0.00310452	-0.00465613	-0.00367786
0.000496135	-0.000178232	-0.00139156	-0.0026064	-0.0029297	-0.00119181	2.35556e-06	-0.000571018	-0.00127095	-0.00176281	0.000289993	0.00101373	0.00110855	0.00117569	0.00207112	0.00256861	0.00198998	0.0020785	0.00305452	0.00310121	0.00256739	0.00166499	0.00210645	0.00224333	0.00148315	0.00166531	0.00181434	0.00137611	0.00166639	0.000838875	0.000132784	0.000198619	-1.7458e-05	0.00105396	0.00175855	0.00150889	0.00144959	0.00182677	0.00179046	0.00105712	-0.00103775	-0.00243023	-0.00175477	-0.000896696	-0.00030177	-0.0016008	-0.00179843	-0.00303137	-0.00418258	-0.00314043
0.000515232	3.90008e-05	-0.00122879	-0.00201333	-0.00178537	5.98461e-05	0.00108255	0.000421332	-0.00064415	-0.00119057	0.000660299	0.00140591	0.00175248	0.00190494	0.00219435	0.00243681	0.00196989	0.00256019	0.00365729	0.0039008	0.00372928	0.00280775	0.00322392	0.00338575	0.00254789	0.00242572	0.00208805	0.00143231	0.00139208	0.000688919	0.000344983	0.000866075	0.000559515	0.00125829	0.0014512	0.00109856	0.00115344	0.00154708	0.00150572	0.00108789	-0.000620783	-0.00201608	-0.00164387	-0.000853895	-0.000236256	-0.00152005	-0.00122624	-0.0017648	-0.00247205	-0.00162639
0.00110712	0.000845196	-0.00079371	-0.00156175	-0.00110922	0.000910181	0.00180982	0.00065606	-0.000682387	-0.00109643	0.000814563	0.0016014	0.0020766	0.0020769	0.00183453	0.00209187	0.0019292	0.00304429	0.00408756	0.00417195	0.00424514	0.00351582	0.00377291	0.00370559	0.0025069	0.00214701	0.0020295	0.00156556	0.0015168	0.000553705	0.000218472	0.000962431	0.000773765	0.00132131	0.00127981	0.00123417	0.00135212	0.00186312	0.00165927	0.00154317	3.56652e-05	-0.00159444	-0.00174294	-0.00110284	-0.000396573	-0.00183267	-0.00147754	-0.00214946	-0.00297454	-0.00241338
0.00119386	0.00123728	-0.00088373	-0.00189587	-0.00136055	0.000890811	0.00187115	0.000318828	-0.00102991	-0.00126095	0.000772474	0.00157642	0.0019817	0.0018308	0.00166124	0.00208817	0.0017702	0.00302398	0.00404637	0.00397862	0.00397183	0.00328224	0.00334597	0.00331688	0.00243785	0.00231698	0.0026362	0.00243323	0.0021966	0.000731353	0.000267028	0.00123712	0.00168647	0.00214077	0.00193615	0.0018999	0.00206147	0.00236521	0.00208228	0.00216091	0.000716602	-0.00119497	-0.00162611	-0.00114219	-0.00039614	-0.0017938	-0.00148246	-0.00277005	-0.00394234	-0.00377842
0.00140145	0.00151749	-0.000727695	-0.00186704	-0.00150482	0.000443084	0.00132562	-0.000503531	-0.00172691	-0.00186577	0.000316629	0.000901492	0.00120453	0.00099127	0.000952329	0.00131793	0.000643313	0.00219516	0.00344185	0.00327809	0.00303012	0.00203521	0.00199059	0.00228043	0.00171845	0.00187269	0.00252747	0.002268	0.00203808	0.000486536	-1.67618e-05	0.00121252	0.00216377	0.00264604	0.00226759	0.00214886	0.00262943	0.00301377	0.00283244	0.00282672	0.00157824	-0.00020296	-0.000213841	0.000446229	0.00107574	-0.000174963	-0.000290306	-0.00192444	-0.00280189	-0.00266136
0.00167845	0.0016672	-0.000474818	-0.00178018	-0.00159783	0.000259792	0.00154751	5.84759e-05	-0.00073957	-0.00078682	0.00106716	0.00141187	0.00139473	0.00123971	0.00127115	0.00150426	0.000421697	0.00173747	0.00296647	0.00301608	0.00285375	0.00179344	0.00181387	0.00238457	0.0021434	0.00250688	0.00321906	0.00300065	0.00275142	0.00124957	0.000791836	0.00185537	0.00259534	0.00301246	0.00255188	0.0020688	0.00289569	0.0034253	0.00322003	0.00294224	0.00186257	0.000222244	0.000605872	0.00138377	0.00190571	0.000660499	0.000138996	-0.00169578	-0.00245654	-0.00221177
0.00160558	0.00169501	-0.000457317	-0.00179762	-0.00167802	0.000286519	0.00197907	0.00109194	0.000211244	-0.000287222	0.00123363	0.00169118	0.00151308	0.00119624	0.00103269	0.00132218	2.48274e-05	0.00139316	0.00259707	0.00296608	0.00315908	0.00246405	0.00253642	0.00302595	0.0029262	0.00345019	0.00380885	0.00334278	0.00291998	0.00171745	0.00155745	0.00242142	0.00280058	0.00331138	0.00283832	0.0022922	0.00326072	0.00370919	0.00321704	0.00286933	0.0021708	0.00075073	0.00126905	0.00192757	0.00227518	0.000915727	0.000148086	-0.00164775	-0.00191974	-0.00166676
0.00148203	0.00150294	-0.000949932	-0.00206672	-0.00189917	9.71773e-05	0.00166071	0.000735762	-0.000564238	-0.00100389	0.000509312	0.00115471	0.000698075	0.000342873	0.000422903	0.000870564	-0.000123367	0.00127544	0.00215731	0.00275161	0.00333258	0.00332299	0.00354733	0.00380454	0.00367435	0.00417001	0.0040893	0.00334454	0.0027641	0.00141512	0.00134343	0.00205805	0.00235347	0.00321478	0.00291081	0.00251935	0.00341085	0.0037461	0.00338511	0.00322553	0.00274303	0.00127657	0.00177738	0.00223367	0.00244247	0.00106521	0.000166256	-0.00158147	-0.00174488	-0.00186647
0.00119186	0.000887002	-0.00178635	-0.00270723	-0.00252784	-0.000565539	0.000509472	-0.000593851	-0.00191556	-0.0020177	-0.000471873	0.000307843	6.07761e-05	-0.000372651	-0.000370735	8.22417e-05	-0.000765158	0.000550986	0.00138931	0.00226659	0.00313724	0.00351157	0.00375097	0.00406645	0.00366487	0.00408313	0.00392588	0.00330217	0.00270225	0.000930417	0.000735191	0.00161867	0.00201701	0.00293571	0.00288505	0.00260981	0.00353072	0.00393247	0.00386212	0.00363496	0.00275432	0.000981631	0.00155183	0.00217722	0.00254496	0.00136847	0.000666709	-0.00104562	-0.00166414	-0.0021939
0.00234795	0.00180134	-0.000469914	-0.0014081	-0.00135029	0.000137266	0.000583718	-0.000760105	-0.00230159	-0.00225387	-0.000743907	4.79898e-05	0.00036438	0.000106473	-8.33191e-05	5.35967e-05	-0.000624887	0.000692936	0.00171722	0.00258309	0.00344468	0.00379559	0.00395694	0.00384931	0.00313632	0.00353468	0.0036919	0.00330954	0.00286181	0.000991714	0.000532444	0.00168855	0.00238879	0.00314324	0.00270136	0.00223008	0.00315395	0.00387524	0.00388841	0.00342035	0.00241917	0.000804289	0.00160132	0.0020578	0.00233416	0.00155034	0.00128352	3.79143e-05	-0.000808287	-0.00152184
0.00303963	0.00238083	0.000813386	-8.36174e-05	-5.39441e-05	0.00127619	0.00163586	-2.8484e-05	-0.00183555	-0.00222875	-0.000912547	2.61885e-05	0.000408959	0.00032234	6.24307e-05	-0.000185748	-0.00117619	4.8277e-05	0.00131709	0.00234234	0.00286583	0.00270435	0.00270522	0.00256162	0.00208127	0.00263559	0.00286716	0.00253153	0.00260138	0.00128588	0.0010654	0.00229812	0.00295671	0.00344539	0.00281695	0.00204338	0.00258821	0.00356123	0.00356717	0.00294218	0.00196635	0.000433243	0.00121293	0.00161273	0.00173603	0.00117457	0.0011635	0.000253349	-0.000537042	-0.000924281
0.00255961	0.00200834	0.00144389	0.0012132	0.00160221	0.00259039	0.00290612	0.00117356	-0.000847088	-0.00217258	-0.00144214	-0.000437154	9.72538e-05	0.000602778	0.000248146	-0.000174388	-0.00100442	-0.000192281	0.000908341	0.0019039	0.00227126	0.00190896	0.00177435	0.00141754	0.00131712	0.00199644	0.00229468	0.00202265	0.00216298	0.00123034	0.00111868	0.00236003	0.00304738	0.00332208	0.00257177	0.00153471	0.00174158	0.00290399	0.00284162	0.00220523	0.00163009	0.000598822	0.00127201	0.00141835	0.00159275	0.00113911	0.00102239	0.000348772	-0.000356243	-0.00072239
0.00221877	0.00185319	0.00147324	0.00126535	0.00177246	0.0029624	0.00355391	0.00258426	0.000569334	-0.00120751	-0.00109534	-0.000404269	-3.02231e-05	0.000856437	0.000694132	0.000120149	-0.000773054	-9.69455e-05	0.000960804	0.00196615	0.00246191	0.00243787	0.00271992	0.00235597	0.00215973	0.00271211	0.00295245	0.00281437	0.00247992	0.00131839	0.00112758	0.00249391	0.00312384	0.00322016	0.00247141	0.00149671	0.00161472	0.00265346	0.0026864	0.00221176	0.00192984	0.00109716	0.00142713	0.00156942	0.00185982	0.00146399	0.00105766	0.000693413	0.000276052	-0.000473439
0.00242005	0.00207093	0.00143198	0.00130568	0.00132402	0.00241378	0.00292452	0.0023671	0.000744719	-0.000967356	-0.00113967	-0.000400906	-0.000123854	0.000728993	0.000789878	0.000159679	-0.000939739	-5.43776e-05	0.000856387	0.00165661	0.00220214	0.00256661	0.00320474	0.00301452	0.00275764	0.00327867	0.00326202	0.00329557	0.00277766	0.00134444	0.00106463	0.00224282	0.00275257	0.00273197	0.0019252	0.00099289	0.00131305	0.00208853	0.00229273	0.00177356	0.00149166	0.000575293	0.000732855	0.000941692	0.0013224	0.00110541	0.000779385	0.000581615	0.000188523	-0.00130002
0.00254463	0.00205291	0.00100329	0.000929682	0.000367521	0.00141473	0.00189985	0.00175631	0.000607042	-0.00087936	-0.000876456	-0.000135423	0.000269648	0.000958763	0.000731622	-0.000438584	-0.00174805	-0.000316904	0.000680186	0.00129403	0.00172049	0.00230541	0.00307732	0.00314313	0.00280166	0.00332071	0.00280976	0.00270079	0.00217921	0.000573365	0.000510008	0.00153464	0.00210735	0.00215467	0.00149825	0.00057526	0.000874413	0.00145862	0.00171735	0.00126144	0.000993723	0.000285095	0.000695436	0.00122217	0.00167324	0.00139423	0.00123014	0.00111596	0.000693624	-0.000841394
0.00253626	0.00184265	0.000299703	0.000247104	-0.000315641	0.00071106	0.00150022	0.00188405	0.00124075	5.02235e-05	0.000197894	0.000615368	0.00101035	0.00149394	0.00131275	-4.47796e-06	-0.00194215	-0.00084564	-1.81445e-05	0.000840615	0.00150201	0.00203133	0.00275504	0.00301194	0.00287255	0.00327419	0.00269172	0.00236216	0.00165468	-0.000198203	-2.82373e-05	0.00114293	0.00175596	0.00180087	0.00123525	0.000230831	0.000180656	0.000639699	0.00129994	0.000974149	0.000728714	-0.00015938	0.000279897	0.00101212	0.00154459	0.00148982	0.00161664	0.00144339	0.000924221	-0.000558566
0.00228565	0.00124656	-0.000846752	-0.00108489	-0.002066	-0.0012458	-7.20882e-05	0.000498563	0.000359978	-0.00058848	-0.000260381	-6.55945e-05	0.00037225	0.00098106	0.000851926	-0.00042235	-0.00236671	-0.00162732	-0.00117071	-0.000106848	0.000662993	0.00109875	0.00194172	0.00207439	0.00180292	0.0021692	0.00188176	0.00157448	0.000974188	-0.000902111	-0.00087297	0.000532758	0.00134522	0.00133415	0.000672063	-0.000699549	-0.00120719	-0.00097411	6.77354e-05	-0.000109813	0.000112766	-0.000561489	-0.000361342	0.000155574	0.000643895	0.000638063	0.00101895	0.00130966	0.001136	0.000220705
0.00224694	0.00138292	-0.000986203	-0.00169289	-0.00312678	-0.00221571	-0.000683054	-0.000347341	-0.000630052	-0.00151772	-0.00117037	-0.000630676	0.000164799	0.000822639	0.000502559	-0.000880139	-0.00218992	-0.00118323	-0.000771024	-0.000115317	0.000495406	0.00100823	0.0017125	0.00160584	0.0011142	0.00142125	0.00156148	0.00177963	0.00163228	-0.000191569	-0.000369693	0.000976023	0.00197476	0.00169223	0.0008265	-0.00104527	-0.00190419	-0.00145697	-0.000449095	-0.000819863	-0.000949306	-0.0015635	-0.0017226	-0.00154296	-0.00116834	-0.00134139	-0.000657843	-0.000232688	-0.000353295	-0.000732211
0.00180431	0.000896296	-0.00132079	-0.00181621	-0.00298709	-0.00212916	-0.000848403	-0.000370408	-0.000170291	-0.000989111	-0.000877361	-0.00043412	0.000157284	0.000738277	0.000516952	-0.000817307	-0.00163858	-0.000283583	9.10165e-05	0.000447656	0.000891224	0.00137078	0.00187767	0.00180838	0.00116347	0.0014333	0.00168169	0.00208107	0.00199743	0.000511513	3.64404e-05	0.000835406	0.00190324	0.00168686	0.000758375	-0.00124037	-0.00214622	-0.00177489	-0.000812985	-0.00136738	-0.00161381	-0.00248445	-0.00299787	-0.00310072	-0.00268339	-0.00318819	-0.00248255	-0.001648	-0.00175993	-0.00222534
0.00249267	0.0017413	4.00127e-05	-0.000608944	-0.00201699	-0.00169124	-0.00111327	-0.000613689	-0.00078256	-0.00198575	-0.00193997	-0.00138908	-0.000942948	-0.000155887	-0.000307396	-0.00191666	-0.00255692	-0.00061455	-8.86829e-05	0.000192092	0.000370407	0.000551799	0.000806307	0.00125635	0.000968956	0.00168967	0.00184439	0.0020838	0.00216374	0.000997107	0.000589803	0.000840715	0.00150165	0.00158759	0.000979734	-0.000834379	-0.00200864	-0.00197091	-0.00125313	-0.00144139	-0.00124262	-0.00193486	-0.00240696	-0.00279107	-0.00229465	-0.00305406	-0.00282175	-0.0019141	-0.0023306	-0.00368015
0.00277812	0.00201831	0.000329445	-0.00072205	-0.00198904	-0.00159269	-0.00131347	-0.000725688	-0.000885125	-0.00213584	-0.00253604	-0.00226978	-0.00196878	-0.000930134	-0.000875532	-0.00243848	-0.00334919	-0.00152295	-0.000841732	-0.000481866	-0.000426259	-0.000540566	-0.00062263	0.000355771	0.000513407	0.00150432	0.00154365	0.00177082	0.00213174	0.00159921	0.00143841	0.00122149	0.00146936	0.00158046	0.00123974	-0.000396661	-0.00172754	-0.00183492	-0.00151772	-0.00178428	-0.00134612	-0.00176235	-0.00238927	-0.00300434	-0.00222707	-0.00248082	-0.00220206	-0.00111906	-0.00130846	-0.00277535
0.0030593	0.00230523	0.000633349	-0.000678471	-0.00189561	-0.00120945	-0.000939879	-0.000381178	-0.000652607	-0.00149283	-0.00163538	-0.00158147	-0.00153774	-0.000794214	-0.000424657	-0.00150739	-0.00266133	-0.00125924	-0.000426039	1.89875e-05	0.000188539	2.22921e-05	-0.000340647	0.000108297	-0.00024189	0.000441277	0.000593413	0.000932838	0.00110328	0.000751632	0.000695754	0.000481299	0.000915731	0.00090793	0.000482101	-0.00122566	-0.0024072	-0.00219721	-0.0019422	-0.00199756	-0.00124054	-0.00160302	-0.00214707	-0.00275886	-0.00214864	-0.00200873	-0.00146576	-0.000264871	-0.000214016	-0.00190376
0.00338321	0.00289229	0.0014464	0.000199043	-0.00118008	-0.000546669	-0.000190409	-1.23426e-05	-0.000632419	-0.0011965	-0.000896672	-0.000754364	-0.000559077	-6.60408e-05	0.000173335	-0.000812611	-0.0016741	-0.000411132	0.000125272	0.000250859	0.000545636	0.000673655	0.000450613	0.000298092	-0.000238277	0.000227917	0.000465616	0.000806691	0.000792988	0.000357543	0.00027646	0.000151676	0.00071399	0.000653797	-8.84054e-05	-0.0024063	-0.00397243	-0.00358638	-0.00304086	-0.00274735	-0.00153195	-0.00179762	-0.00230582	-0.002288	-0.00149624	-0.00121841	-0.000674306	0.000293994	0.000408266	-0.00138535
0.00333876	0.00300905	0.00185732	0.000916203	-0.000530675	-0.000136634	0.000134199	-0.000351615	-0.00148762	-0.00213963	-0.00188888	-0.00206732	-0.00171066	-0.00121605	-0.0013426	-0.00208834	-0.00247744	-0.00124969	-0.000579787	-0.000455764	-0.000406951	-0.00031005	-1.96923e-05	6.58635e-05	-0.000509081	-0.000125997	-0.000120085	9.03409e-05	1.59517e-05	-0.00085889	-0.000992034	-0.00110142	-0.000553548	-0.000653579	-0.00142267	-0.00383268	-0.0052675	-0.00538279	-0.00518393	-0.00472745	-0.00265	-0.00248813	-0.00275438	-0.00240953	-0.00150855	-0.000947906	-0.000300905	0.000474233	0.000860883	-0.000330377
0.00287642	0.00225481	0.00106613	0.000465452	-0.000295727	0.000143454	0.000396836	9.94575e-05	-0.000514413	-0.00128503	-0.00124231	-0.00165093	-0.00137235	-0.00117015	-0.00172677	-0.00214087	-0.00224646	-0.00067615	8.15121e-05	5.0675e-05	-0.000516196	-0.000522837	-2.76367e-05	0.00012177	-0.000189868	0.000274312	0.000217961	0.000201847	5.90385e-05	-0.000883422	-0.000895808	-0.00124257	-0.000964297	-0.00109261	-0.00141398	-0.00305827	-0.00417166	-0.00477975	-0.00466574	-0.00371949	-0.00192334	-0.0020375	-0.00248172	-0.00256229	-0.00203213	-0.00146157	-0.000916861	-0.000446574	0.000240872	-0.00051201
0.00215819	0.00128302	-0.000302906	-0.00102671	-0.00137128	-0.000963063	-0.000676471	-0.000995281	-0.00135521	-0.0021055	-0.00194286	-0.00190235	-0.00158325	-0.00176766	-0.00288197	-0.00355008	-0.00331258	-0.00116586	3.43643e-05	3.02912e-05	-0.00120597	-0.0017757	-0.00119662	-0.000787354	-0.000762075	0.000209988	0.000297117	-1.92576e-05	-0.000377749	-0.00132908	-0.000891282	-0.00110053	-0.000710682	-0.000464968	-0.000510246	-0.00167285	-0.00278939	-0.00375367	-0.00378961	-0.00286598	-0.00171982	-0.00219858	-0.00297414	-0.00358573	-0.00318967	-0.0027492	-0.00261858	-0.00220482	-0.00100553	-0.00132706
0.00196188	0.000903759	-0.000920123	-0.00176817	-0.00177059	-0.00106474	-0.000824228	-0.00109896	-0.00126372	-0.0019143	-0.00217586	-0.00185561	-0.00114827	-0.00149658	-0.00264778	-0.00365843	-0.0038293	-0.00172539	-0.000706077	-0.000823381	-0.00187582	-0.00238134	-0.00174435	-0.00145907	-0.00158633	5.55018e-05	0.000376268	-0.000247135	-0.00119902	-0.00204211	-0.00132544	-0.00126798	-0.000502918	-0.000412793	-0.000784912	-0.00161165	-0.00242817	-0.00355245	-0.00401666	-0.00379275	-0.00285196	-0.00266672	-0.00298159	-0.00397818	-0.0038777	-0.00333395	-0.00282468	-0.00223994	-0.00128288	-0.00139584
0.00152381	0.000844443	-0.000626953	-0.00168052	-0.00197069	-0.00153278	-0.00118184	-0.00129223	-0.00170404	-0.00220106	-0.00285494	-0.00212907	-0.00147238	-0.00176076	-0.00288139	-0.0038718	-0.00420999	-0.002551	-0.00164316	-0.00158876	-0.00221631	-0.00253309	-0.00188141	-0.00187723	-0.00206013	-4.1404e-05	0.000453138	-7.20959e-05	-0.00132841	-0.00207433	-0.00188926	-0.00170177	-0.000505083	-0.000233542	-0.000729028	-0.00198562	-0.00300403	-0.00385907	-0.00437265	-0.00472137	-0.00412047	-0.00349307	-0.00357905	-0.00452161	-0.004942	-0.00419053	-0.00301391	-0.00223335	-0.00205691	-0.00258246
0.00172201	0.00118677	-9.61551e-05	-0.00129958	-0.00182335	-0.00156047	-0.0011727	-0.00117399	-0.00173843	-0.0020417	-0.00283994	-0.00185859	-0.00099941	-0.000909369	-0.00182246	-0.00313802	-0.00365625	-0.00291014	-0.00194178	-0.00150558	-0.00161849	-0.00179318	-0.00195076	-0.00226971	-0.00270977	-0.00108039	-0.000575204	-0.000482827	-0.00107358	-0.00185887	-0.00223083	-0.00190113	-0.000321133	-6.06314e-05	-0.000975263	-0.002839	-0.0039693	-0.004243	-0.00400367	-0.00407671	-0.00350664	-0.00287968	-0.00300041	-0.00347699	-0.00417728	-0.00313924	-0.00160628	-0.000889072	-0.00113616	-0.00195699
0.00195233	0.00136489	0.000310463	-0.000694882	-0.00148741	-0.0014183	-0.00101248	-0.00113219	-0.00170354	-0.00217971	-0.0027906	-0.00179593	-0.000890046	-0.00065404	-0.00156212	-0.00274065	-0.00316112	-0.00284087	-0.00199099	-0.00147682	-0.00133568	-0.00116479	-0.00134107	-0.00169532	-0.00259501	-0.00157782	-0.00126679	-0.000736301	-0.00048577	-0.000966877	-0.00144115	-0.00109933	0.000137585	0.000285115	-0.000771228	-0.00257642	-0.00322781	-0.00307138	-0.00246385	-0.00230389	-0.00204519	-0.00191571	-0.00247321	-0.00240514	-0.00255215	-0.00129482	-0.000102947	0.000253994	-0.00020992	-0.0011211
0.0019458	0.00130876	0.000570495	-0.000206657	-0.00154317	-0.00163966	-0.00107218	-0.000856993	-0.00150548	-0.00244325	-0.00282834	-0.00184695	-0.000942967	-0.000748128	-0.00205294	-0.00312254	-0.00363192	-0.00324959	-0.00228332	-0.00191562	-0.00219638	-0.00237342	-0.00212064	-0.00205109	-0.00270521	-0.00169002	-0.00156846	-0.000997161	-0.000314646	-0.000425155	-0.00079352	-0.00091119	-0.000370544	-8.11306e-05	-0.000471136	-0.00161509	-0.00211352	-0.00229774	-0.00177805	-0.00145265	-0.00174879	-0.00211844	-0.00243383	-0.00222142	-0.00233098	-0.00155398	-0.00104023	-0.000896569	-0.000882506	-0.00161429
0.00162471	0.000979068	0.000576078	0.00011665	-0.0012768	-0.0016467	-0.00126102	-0.000863829	-0.00164839	-0.00335626	-0.00347112	-0.00213545	-0.00120031	-0.00111946	-0.00277706	-0.00387387	-0.00465252	-0.00421656	-0.0031693	-0.00304222	-0.00366128	-0.00441441	-0.0040015	-0.00379818	-0.00413154	-0.00284801	-0.00286706	-0.00230651	-0.00179698	-0.00207619	-0.00251561	-0.00303227	-0.00264343	-0.00194867	-0.0015364	-0.00225879	-0.00295261	-0.00397279	-0.00375621	-0.00361726	-0.00428267	-0.004688	-0.00413992	-0.00395746	-0.0041498	-0.00319359	-0.00256117	-0.00216681	-0.00154493	-0.00229087
0.000353945	-0.000176025	-0.00064817	-0.000825687	-0.00215891	-0.00257214	-0.00206303	-0.00134406	-0.002053	-0.00366208	-0.00381506	-0.00257949	-0.00146985	-0.00124827	-0.00282048	-0.00407652	-0.00537932	-0.00530209	-0.00389357	-0.0034822	-0.00402652	-0.00477869	-0.00478385	-0.00457707	-0.00454779	-0.00308502	-0.00340424	-0.00362358	-0.00336347	-0.00351238	-0.00380771	-0.00386507	-0.00316845	-0.00233518	-0.00186342	-0.00275462	-0.0041833	-0.00601035	-0.00574186	-0.0054716	-0.00609592	-0.00635723	-0.00531491	-0.00549545	-0.00589313	-0.00469234	-0.00359509	-0.00280814	-0.00188522	-0.00254036
-0.000169904	-0.00049026	-0.000866297	-0.000867825	-0.00206346	-0.00259506	-0.00215935	-0.00148769	-0.00255076	-0.00411042	-0.00448748	-0.0032556	-0.00237485	-0.00231448	-0.0036456	-0.00473115	-0.00612081	-0.00625129	-0.00475001	-0.00361983	-0.00364663	-0.00391605	-0.00427603	-0.0040287	-0.00387136	-0.00255391	-0.00283873	-0.00334214	-0.00305776	-0.00326484	-0.00361873	-0.00349051	-0.00258217	-0.00171178	-0.00164028	-0.00305304	-0.00465614	-0.006162	-0.00541795	-0.00473626	-0.00550943	-0.00648608	-0.00555517	-0.00546438	-0.00592666	-0.00461499	-0.0031084	-0.00250288	-0.00183294	-0.00283034
0.000652411	0.00015814	-0.000115637	8.50752e-05	-0.000865191	-0.00134337	-0.000860826	-0.000331134	-0.00171022	-0.00297607	-0.00381009	-0.00305696	-0.00277078	-0.00260993	-0.00313596	-0.00341846	-0.0045028	-0.00423736	-0.00335817	-0.00269204	-0.00274767	-0.00239637	-0.00266562	-0.00212476	-0.00217068	-0.00126084	-0.00143464	-0.00169638	-0.00180164	-0.00254866	-0.00309096	-0.00302263	-0.00196072	-0.00156216	-0.00222141	-0.00398867	-0.0054842	-0.00647257	-0.00530113	-0.00416884	-0.00495707	-0.00647993	-0.00599238	-0.00538996	-0.00541551	-0.00397756	-0.00263294	-0.00252565	-0.00216925	-0.00340212
0.00192776	0.00143806	0.00119398	0.00127299	0.000418796	6.32553e-05	0.000347595	0.000714481	-0.00077533	-0.00164088	-0.00257386	-0.00222554	-0.00218709	-0.00173344	-0.00240253	-0.00291171	-0.00416141	-0.00391234	-0.00304941	-0.00275791	-0.00298697	-0.00243842	-0.00251015	-0.00176443	-0.00206133	-0.00135284	-0.00144266	-0.00161939	-0.0018873	-0.00276527	-0.0031993	-0.00296012	-0.00212423	-0.00226095	-0.0033787	-0.00534112	-0.00670912	-0.00757548	-0.00623949	-0.0050124	-0.00627687	-0.00777041	-0.00704184	-0.00566925	-0.00544614	-0.00472568	-0.00350486	-0.00337094	-0.00314126	-0.00466639
0.00163174	0.000852824	0.000950369	0.0014611	0.000722268	0.000213795	0.000373795	0.000763417	-0.000248463	-0.000784142	-0.00132514	-0.000883573	-0.000782317	-0.000543891	-0.0017729	-0.00256134	-0.00401251	-0.00414183	-0.00311866	-0.00300532	-0.00329586	-0.00269232	-0.00206185	-0.000985945	-0.00145927	-0.000969867	-0.000770721	-0.000744133	-0.000860894	-0.00172159	-0.00190934	-0.00148641	-0.0011135	-0.00152313	-0.00248528	-0.00432383	-0.00521125	-0.00576115	-0.00456009	-0.00391719	-0.00633901	-0.00824011	-0.00752605	-0.00567573	-0.00532931	-0.00543581	-0.00474548	-0.00443551	-0.00381597	-0.0051238
0.00109989	9.59416e-05	9.63521e-05	0.000648757	7.27493e-07	-0.000594035	-0.000615833	-0.000249291	-0.001041	-0.00130073	-0.00114365	-0.000460852	-8.80625e-05	3.06588e-05	-0.00161414	-0.00239684	-0.00417933	-0.00483041	-0.00347393	-0.00300634	-0.00333985	-0.00325588	-0.00235625	-0.00109228	-0.00147942	-0.000827948	-0.000720102	-0.0010798	-0.00120289	-0.00196798	-0.00198704	-0.00161995	-0.00151321	-0.00173017	-0.00218384	-0.00367258	-0.00428416	-0.00490384	-0.00374031	-0.00321675	-0.00623082	-0.00838107	-0.0072009	-0.00518547	-0.00495329	-0.005616	-0.00568961	-0.00545664	-0.00442407	-0.00526042
-0.000261332	-0.000807197	-0.000784854	-0.000270212	-0.000485595	-0.000732566	-0.000415471	5.98955e-05	-0.000643175	-0.000681935	-0.000183111	0.000158597	0.000522927	0.000589857	-0.000485628	-0.00106396	-0.00313607	-0.00402133	-0.00219286	-0.00107635	-0.00158862	-0.00219061	-0.00168057	-0.000447233	-0.000498778	0.000135362	-0.000474231	-0.00154942	-0.00180919	-0.00254767	-0.00237109	-0.00156147	-0.00119789	-0.000727171	-0.000605713	-0.00161226	-0.00221566	-0.00283629	-0.00161331	-0.00130714	-0.00420956	-0.00628855	-0.00494705	-0.00319603	-0.00318868	-0.00393504	-0.00435443	-0.00380781	-0.00274172	-0.00325186
-0.00036403	-0.000878879	-0.00105844	-0.000244825	-0.000219959	-0.000402924	-0.000120848	9.81427e-06	-0.000660201	-0.000181039	0.000126373	-2.83446e-05	0.000315638	0.000604621	0.000593976	0.00074145	-0.000944257	-0.00133926	0.000303703	0.00131781	0.000351824	-0.00056516	-0.000445682	0.000600138	0.000589453	0.000763662	-0.000257421	-0.00180428	-0.00255166	-0.00340417	-0.00300948	-0.00168427	-0.000775443	4.41943e-05	0.000123327	-0.000724823	-0.00118756	-0.00157889	-0.000322686	8.8463e-05	-0.00215307	-0.00416637	-0.00302246	-0.00159586	-0.00180306	-0.00238512	-0.00269196	-0.00220583	-0.00155193	-0.00238494
0.000117155	-0.000555537	-0.000883456	-7.15596e-05	0.000213963	0.000102657	0.000185296	-0.000210034	-0.00102683	-0.000517963	-0.000627404	-0.000966079	-0.000690742	-0.000215686	0.000489957	0.00109262	4.68779e-05	0.000226004	0.00120037	0.00190341	0.000880601	0.000183325	0.000297725	0.000978517	0.00101221	0.000984988	-6.76689e-06	-0.00173298	-0.00274878	-0.00371793	-0.00349788	-0.00212978	-0.000904284	0.000180081	6.65292e-05	-0.000794326	-0.00114337	-0.00115664	-2.20151e-05	0.000496131	-0.00113319	-0.00293956	-0.0019046	-0.000829473	-0.001247	-0.00179141	-0.00198463	-0.00130915	-0.000855425	-0.00175804
0.000422348	-0.000848363	-0.00122037	-3.09874e-05	0.00049111	0.000407509	0.000253802	-0.000442607	-0.00118239	-0.000447889	-0.000735192	-0.00107403	-0.000821812	-6.60767e-05	0.000639879	0.00129884	0.000328216	0.0003623	0.00106688	0.00160047	0.000771635	0.000450829	0.000771579	0.00148653	0.0015199	0.00148693	0.00076674	-0.000690676	-0.00141714	-0.00181815	-0.00184851	-0.0011169	-0.000251992	0.00108212	0.000797529	0.000132317	-0.000146928	-7.7939e-05	0.000649341	0.000989601	-0.000539277	-0.00199074	-0.00117464	-0.000202955	-0.000425152	-0.00106492	-0.00123849	-0.000344701	-1.99885e-05	-0.00110108
-0.000903583	-0.00246809	-0.00230792	-0.000366902	0.000265943	9.07541e-05	-0.000494275	-0.00112624	-0.00130317	-0.00033766	-0.000494192	-0.00103401	-0.000584687	0.000481351	0.00119354	0.00196529	0.00120592	0.00114346	0.00126209	0.00121167	0.000398061	0.00047322	0.001118	0.00151376	0.00113819	0.00110475	0.00061653	-0.000564082	-0.00111166	-0.00151825	-0.00173554	-0.00127358	-0.00075566	0.00118223	0.00123085	0.000832022	0.000320505	0.000150993	0.00121861	0.00162139	0.000298718	-0.00105658	-0.000613785	0.000168744	0.000140223	-0.000577234	-0.000872661	0.000127602	0.000730187	-0.000668677
-0.0024197	-0.00373273	-0.00285943	-0.000630498	-0.000131176	-0.000534063	-0.00125042	-0.00175466	-0.00128669	-0.000193031	-7.27383e-05	-0.000641034	4.91897e-05	0.00101476	0.00128473	0.00212644	0.00116727	0.000723911	0.000501763	0.000194792	-0.00020799	0.000128813	0.000857791	0.00102199	0.00013425	0.000108608	-0.000106744	-0.000997121	-0.00153222	-0.00214304	-0.00243491	-0.00157335	-0.000939353	0.00131648	0.00137748	0.00103798	0.000548559	0.000240365	0.00155707	0.00213729	0.00105589	-0.000272941	0.000123968	0.000417954	0.000595298	0.000232814	0.00010067	0.00116531	0.00188812	0.0007583
-0.00207227	-0.00363556	-0.00266136	-0.000625765	-0.000215483	-0.000681104	-0.00126365	-0.00156643	-0.000635536	0.000472315	0.000727116	0.00012308	0.000777844	0.00124526	0.00150389	0.00223183	0.00125111	0.000932655	0.000777808	0.000402259	0.000178271	0.000527016	0.00121888	0.00124775	0.000233491	8.5556e-05	-5.40425e-05	-0.000599003	-0.00128758	-0.0021732	-0.00247129	-0.00161226	-0.00115564	0.00130476	0.0015081	0.0011233	0.000695211	0.000381612	0.00160571	0.00238216	0.00156963	0.000433947	0.000831432	0.00096587	0.00117092	0.00116106	0.00124289	0.00201959	0.00231428	0.00107922
-0.000857718	-0.00232181	-0.00176272	-0.000387578	-2.81852e-05	-0.000479692	-0.00096367	-0.00109376	-9.68653e-05	0.000762311	0.000886273	0.000318485	0.0012095	0.00158944	0.00201605	0.00274566	0.00191466	0.00171297	0.00174458	0.00141873	0.000793005	0.00087221	0.00149982	0.00169036	0.000802623	0.000166005	-0.000327949	-0.000772831	-0.0012554	-0.00206958	-0.00232921	-0.00159363	-0.00124716	0.00118077	0.00129923	0.00104311	0.000498315	-2.96268e-07	0.00124167	0.00256679	0.00239493	0.00147427	0.00151918	0.00143828	0.00175063	0.00201568	0.00206001	0.0022053	0.00228812	0.000737325
-2.03468e-05	-0.00156064	-0.000805692	0.000376642	0.000892061	0.000438891	-0.000161279	0.000116912	0.00107853	0.00184997	0.00196753	0.00160616	0.00187561	0.00178775	0.00216665	0.00283434	0.00216959	0.00202216	0.00211771	0.00140095	0.000553035	0.000853512	0.00151476	0.00192684	0.00119783	0.000362207	-0.000410816	-0.000546936	-0.000424683	-0.000726347	-0.00122279	-0.00117882	-0.000887027	0.00122373	0.0012984	0.00122419	0.000722636	0.000296643	0.00130015	0.00259558	0.00272027	0.00210644	0.001982	0.0019963	0.00217679	0.00259005	0.00249228	0.00213723	0.00235994	0.00106278
-0.000285461	-0.00164909	-6.89709e-05	0.00112809	0.00144375	0.000589114	-0.000323869	0.000182889	0.00116389	0.00190558	0.00219858	0.00193216	0.00197744	0.00162572	0.00182659	0.00246485	0.00185328	0.00172312	0.00141408	0.00050377	-0.00033653	1.81315e-05	0.000728558	0.00091344	-3.10044e-07	-0.000729775	-0.00147217	-0.00148029	-0.000901944	-0.00089913	-0.00185208	-0.00238428	-0.00200143	0.000474427	0.000990733	0.000977292	0.00015071	-0.000436632	0.000744013	0.00235591	0.00281501	0.00203877	0.00160675	0.00148705	0.00181526	0.00243992	0.00247955	0.00212735	0.00245859	0.00135287
2.71661e-05	-0.000481352	0.00113856	0.00188807	0.00207916	0.00151343	0.000768726	0.00102112	0.00137021	0.00165256	0.00197602	0.00161829	0.001672	0.00130602	0.00115881	0.00200534	0.00172324	0.00184212	0.0014419	0.000693358	-0.000188385	-0.000232965	0.000236047	0.000608329	0.000153529	-0.000119486	-0.00114843	-0.00149533	-0.000894301	-0.000710955	-0.00158874	-0.00228627	-0.00213739	3.73625e-05	0.000786288	0.000718748	-0.000307467	-0.000745982	0.000825766	0.00234362	0.00271546	0.00194505	0.0012948	0.00112561	0.0016915	0.00230002	0.00243993	0.00250671	0.00278187	0.00190056
0.000845822	0.00054202	0.00141893	0.00186448	0.0020436	0.0015424	0.000950953	0.000946191	0.000948775	0.00109128	0.00152199	0.00101519	0.0011536	0.000923889	0.000729559	0.00180035	0.0018901	0.0019386	0.00117773	0.000556982	-0.000156332	-0.000495639	-0.000307795	0.000318696	0.000239102	0.000255491	-0.000744463	-0.00145689	-0.000926606	-0.000517669	-0.00121518	-0.00209285	-0.00218516	3.11475e-05	0.000854986	0.000756729	-0.000623943	-0.000952676	0.00062944	0.00203925	0.00252323	0.00179715	0.00111853	0.000511816	0.000898384	0.00164077	0.00180702	0.00219849	0.00249097	0.00182143
0.00184148	0.00150664	0.00176751	0.00202706	0.00213798	0.00186548	0.00143005	0.000967557	0.000404836	0.000287685	0.000619968	0.00010253	0.000406243	0.000213693	-0.000216409	0.00119788	0.00180652	0.00214854	0.00126404	0.000748413	0.000177268	-0.000365928	-0.000328629	0.000644003	0.000840812	0.000790032	-1.68405e-05	-0.000972708	-0.000730465	-5.28647e-05	-7.96108e-05	-0.00091005	-0.00129814	0.000449959	0.000785061	0.000296074	-0.0012974	-0.00175539	-0.000427699	0.00127723	0.00220302	0.00146308	1.21547e-05	-0.000963715	-0.000299031	0.000835485	0.00155239	0.00191491	0.00212861	0.00146304
0.00204873	0.00159692	0.00164911	0.00180464	0.00164852	0.00126118	0.00080197	0.000300753	-0.000227948	-0.000229057	-0.000120707	-0.000868384	-0.000293829	-0.000192529	-0.000518776	0.000940887	0.00152614	0.0021673	0.00163476	0.00115215	0.000585779	0.000119528	2.75886e-05	0.00114589	0.0014048	0.0010668	0.000397232	-0.000495921	-0.000378507	0.000447799	0.000884918	0.000303982	-0.000266233	0.000953207	0.000830444	0.000338125	-0.000908975	-0.00134687	-0.000521217	0.00107937	0.00220085	0.00126444	-0.000334416	-0.00108931	-0.000301473	0.000722269	0.00140543	0.00142499	0.00110912	0.00020737
0.00175355	0.00116355	0.00114021	0.00134344	0.00101734	0.000473885	0.000138398	3.70859e-05	0.000156835	0.000313608	3.52735e-05	-0.000820189	-0.000104228	0.00033745	0.000324269	0.00162747	0.00185469	0.00247739	0.00210086	0.00178059	0.00107729	0.00045392	0.000232749	0.00140835	0.00151877	0.000793451	0.00011376	-0.000663445	-0.000250587	0.000483656	0.000951409	0.000509154	3.58546e-05	0.00122129	0.00110518	0.000660352	-0.000485456	-0.00071137	9.60786e-05	0.00139237	0.00235611	0.00133477	6.02111e-05	-0.000402352	0.000251795	0.00108492	0.00143256	0.00118774	0.000888641	0.000388132
0.00151349	0.000957115	0.000917908	0.00108632	0.000828924	0.000266172	-0.000188346	-0.000346948	0.000220424	0.000831036	0.000803664	1.58846e-05	0.000328165	0.000743103	0.000785099	0.00204951	0.0021096	0.00250825	0.00238266	0.00226718	0.00147464	0.000582074	0.000422786	0.00111851	0.000540641	-7.54261e-05	-0.000652822	-0.00120887	-0.00046061	6.84284e-05	0.000285645	-0.000360626	-0.000672955	0.000831808	0.00117553	0.000641501	-0.000444348	-0.000345304	0.000546715	0.00154792	0.00232561	0.00128483	0.000210775	-9.47568e-05	0.000482495	0.00140536	0.00140406	0.00124588	0.00124304	0.00125666
0.00153158	0.00114727	0.000776934	0.000764764	0.000431584	-0.000237607	-0.000675935	-0.000831308	-0.000610723	0.000333986	0.000687868	0.000243244	0.000235853	0.000280436	0.000129388	0.00115817	0.00125417	0.00144988	0.00156078	0.00195901	0.00126386	1.36492e-05	-0.00041979	0.000218517	-0.000170935	-0.000227445	-0.000577948	-0.00119869	-0.000682225	-0.000526727	-0.000574914	-0.00146552	-0.00158184	0.000128595	0.000609002	2.49116e-05	-0.00120913	-0.00107553	7.96268e-05	0.00106424	0.00187733	0.000950137	0.000151967	-0.000125212	4.78013e-05	0.000671205	0.000453718	0.000817617	0.00138667	0.00126039
0.00178771	0.00150992	0.001094	0.00104555	0.000593736	-0.00037276	-0.000894078	-0.00119216	-0.00162293	-0.000628438	0.00021114	9.78065e-05	4.78275e-05	-5.6009e-05	-0.000597453	0.000176976	0.000465218	0.000769231	0.00108286	0.00152081	0.000922608	-0.000232535	-0.000779278	-0.000131155	-7.47507e-05	0.000280431	0.000113481	-0.000741019	-0.000818503	-0.00086584	-0.00102301	-0.00198375	-0.00206952	-0.000633211	-0.000451994	-0.00117765	-0.00278692	-0.002547	-0.00111321	1.23358e-05	0.000727417	-0.000277006	-0.000492949	-0.00104579	-0.00168276	-0.00173963	-0.00161584	-0.000347889	0.000795618	0.000513371
0.00191574	0.00158316	0.00103803	0.000859516	0.000549125	-0.000164814	-0.000852524	-0.00195203	-0.003284	-0.00282936	-0.00199961	-0.00174713	-0.00113362	-0.00106821	-0.00156819	-0.00103943	-0.000768094	-8.81164e-05	0.000155199	0.00045977	-0.00023247	-0.000678609	-0.00130737	-0.00040567	0.0001499	0.000110198	-0.000188344	-0.0010462	-0.00121349	-0.00125379	-0.00108441	-0.00132541	-0.00123322	-0.00033904	-0.000648229	-0.00145839	-0.00268595	-0.00193874	-0.00056087	0.000304593	0.000806356	-0.000167478	-9.90089e-05	-0.000433333	-0.00101856	-0.00156541	-0.00127062	-0.000273727	0.000775148	0.00028233
0.00173231	0.0014147	0.000910854	0.000324421	0.000104978	-5.7903e-06	-0.000653212	-0.00223986	-0.00409054	-0.00438465	-0.00402326	-0.00389159	-0.00301786	-0.00277338	-0.00308055	-0.00264775	-0.00232643	-0.00138094	-0.00103529	-0.000479293	-0.00112432	-0.00156194	-0.0024352	-0.00149441	-0.000804279	-0.000988604	-0.00131216	-0.00222569	-0.00241635	-0.0023731	-0.00148528	-0.000976602	-0.000817088	-0.000402836	-0.00108771	-0.00176305	-0.0022844	-0.0011536	4.47295e-05	0.000546812	0.00114001	0.000305849	0.000210665	0.000223404	0.000469119	0.000136032	0.000636708	0.000830112	0.000959229	0.000541851
0.00183295	0.00162793	0.000888289	-2.03907e-05	-0.000106942	0.000262805	-0.000127517	-0.00144849	-0.00364465	-0.00472686	-0.00507468	-0.0048968	-0.00460905	-0.00456406	-0.00448636	-0.00364541	-0.00270882	-0.00159827	-0.000979032	-0.000101673	-0.000618227	-0.00134152	-0.00249127	-0.0017204	-0.00113949	-0.00111425	-0.000776432	-0.00166995	-0.00196531	-0.00209842	-0.000953175	-0.000423041	-0.000264728	-9.35032e-05	-0.00117726	-0.00191999	-0.00226425	-0.000842393	0.000120548	4.54851e-05	0.00100692	0.000403169	-0.000235316	-0.000139657	0.000620265	0.000599741	0.00120999	0.000926591	0.000467221	0.000184513
0.00148903	0.00108067	0.000580741	0.000148062	0.000509785	0.000552955	-0.000221448	-0.0013432	-0.00302344	-0.00354643	-0.00422803	-0.00438885	-0.00515126	-0.00633423	-0.0061447	-0.00477286	-0.00382423	-0.00291235	-0.00210627	-0.000633801	-0.000946854	-0.00209135	-0.00339989	-0.00265199	-0.00222059	-0.00183335	-0.000743794	-0.00142354	-0.00147554	-0.00160054	-0.000967622	-0.000677736	-0.00045289	-0.00034914	-0.00149886	-0.00214152	-0.00238014	-0.00063536	0.000251046	-0.00035369	0.000832559	0.000564715	2.36788e-05	7.79171e-05	0.00077327	0.00102028	0.00170675	0.00173652	0.00150159	0.00110272
7.00635e-05	-0.000631717	-0.000867698	-0.00105827	-0.000766795	-0.000911922	-0.00195738	-0.00292171	-0.00381966	-0.0038731	-0.00479464	-0.00491106	-0.00643171	-0.00783021	-0.00726251	-0.00584842	-0.00535528	-0.0044813	-0.00370723	-0.00186459	-0.00200857	-0.00336088	-0.00479106	-0.00396848	-0.0039946	-0.00330861	-0.00188282	-0.00249094	-0.00240929	-0.00240165	-0.00212738	-0.0019432	-0.00132926	-0.000847658	-0.00217198	-0.00305346	-0.0038503	-0.001964	-0.000455073	-0.00132291	-0.000123462	-2.06835e-06	0.000125641	0.000585964	0.000782161	0.00104337	0.00182742	0.00205912	0.00200343	0.00139894
-0.000815948	-0.00200081	-0.00223666	-0.0021838	-0.00151013	-0.00121565	-0.00283949	-0.00458649	-0.0054211	-0.00504285	-0.00562403	-0.00573864	-0.00776344	-0.00902661	-0.00784455	-0.00623229	-0.00588235	-0.00493829	-0.00409043	-0.00242229	-0.00225334	-0.0032959	-0.00481077	-0.00390479	-0.00408794	-0.00374166	-0.00274486	-0.00368004	-0.00384568	-0.00379177	-0.00351201	-0.0036637	-0.00332419	-0.00283265	-0.00455897	-0.00596427	-0.00709483	-0.00477459	-0.00258199	-0.00319878	-0.00172735	-0.00088637	0.000199088	0.000798027	0.000475615	0.000403256	0.00141325	0.0019283	0.00196067	0.00104016
-0.00155381	-0.00274177	-0.00299748	-0.00282675	-0.00214451	-0.0013198	-0.00330745	-0.0057939	-0.00725058	-0.0076936	-0.00813706	-0.00848373	-0.0105887	-0.0115707	-0.0101233	-0.00839197	-0.00778995	-0.00601017	-0.00487654	-0.00351802	-0.00270797	-0.00332273	-0.00467312	-0.00409166	-0.00458028	-0.0043891	-0.00339968	-0.00427962	-0.00479606	-0.00530864	-0.00540138	-0.0056557	-0.00538239	-0.00480153	-0.005976	-0.00726302	-0.00827792	-0.00630558	-0.00427034	-0.00468943	-0.00301874	-0.00183079	-0.000130735	0.000180205	-0.000464844	-0.000642448	0.000244935	0.000886188	0.00087656	-0.000136673
-0.000653485	-0.00181543	-0.00191118	-0.00186708	-0.00139756	-0.000316497	-0.00216009	-0.00451978	-0.00639114	-0.00744872	-0.00842813	-0.00941622	-0.0114511	-0.0119309	-0.0101709	-0.00862108	-0.00808515	-0.00601663	-0.00527484	-0.00423853	-0.00307798	-0.00336274	-0.00452508	-0.00418443	-0.00490196	-0.00514131	-0.00428651	-0.00502618	-0.00560616	-0.00625149	-0.0065679	-0.00676648	-0.0066626	-0.00622038	-0.00708017	-0.0079004	-0.0084718	-0.00676728	-0.00532494	-0.00535227	-0.00329194	-0.00181237	-4.82085e-05	-4.73546e-06	-0.000575151	-0.000535636	1.99337e-06	0.000815162	0.000862422	-0.000277716
0.000761407	-0.000668719	-0.00111853	-0.00128541	-0.00107528	-3.28309e-05	-0.00123347	-0.00314726	-0.00525826	-0.00672382	-0.00835432	-0.00940887	-0.0106404	-0.0109243	-0.00925643	-0.00802792	-0.00765558	-0.00581533	-0.0052954	-0.00389075	-0.00271677	-0.00305945	-0.00453364	-0.00447796	-0.00541188	-0.00581884	-0.00500757	-0.00620899	-0.00693294	-0.00750355	-0.00723549	-0.00686202	-0.00639885	-0.00595717	-0.00673441	-0.00704451	-0.00762974	-0.00617062	-0.00500703	-0.00489357	-0.0026871	-0.00125	2.11537e-05	0.000111634	-0.000127112	0.000125268	0.000381536	0.000774344	0.0003705	-0.00126288
0.000678351	-0.000930755	-0.00135509	-0.00138052	-0.00109473	-0.000179903	-0.000883997	-0.00197464	-0.00338442	-0.00465968	-0.00641665	-0.00714816	-0.00780747	-0.00814241	-0.00695656	-0.00617182	-0.0063011	-0.00493716	-0.00424858	-0.00240075	-0.00127772	-0.00183824	-0.00337294	-0.00330178	-0.00410514	-0.00437606	-0.00388601	-0.00555954	-0.00613808	-0.00666376	-0.00625066	-0.00634204	-0.0057413	-0.00502983	-0.00581485	-0.00619374	-0.00721869	-0.00559704	-0.00377754	-0.00312681	-0.00154904	-0.000571485	0.00041184	0.000514935	0.000386961	0.000638251	0.000983322	0.00127928	0.000895853	-0.000540937
0.000860752	-0.000782489	-0.000896774	-0.000701101	-0.000367086	0.000352264	2.63251e-05	-0.000246087	-0.000998841	-0.00197745	-0.00363542	-0.00436198	-0.0050847	-0.00548491	-0.00427154	-0.00387604	-0.00464195	-0.00356539	-0.00276049	-0.00125793	-0.000159421	-0.000706389	-0.00183134	-0.00161666	-0.00260507	-0.00299823	-0.00276328	-0.00442407	-0.00487581	-0.00577197	-0.00557257	-0.00613579	-0.00584309	-0.00482104	-0.00586805	-0.0068769	-0.00865594	-0.00715672	-0.0046265	-0.00346632	-0.00176489	-0.00083201	0.000289424	0.000645148	0.00048017	0.000673701	0.00144337	0.0017565	0.0012342	0.000324193
0.000536115	-0.00111515	-0.000692065	-0.000332633	0.000183734	0.000898156	0.000676273	0.000187316	-0.000532781	-0.00166205	-0.00340283	-0.00405163	-0.00480712	-0.00572563	-0.00486941	-0.00472165	-0.00530066	-0.00424123	-0.00376674	-0.00259622	-0.00137594	-0.00136918	-0.00239357	-0.00208149	-0.00312717	-0.00362467	-0.00307869	-0.00382908	-0.00417772	-0.00529458	-0.0055567	-0.00636406	-0.00653108	-0.00569522	-0.00664025	-0.00777573	-0.00986777	-0.0088544	-0.00695312	-0.0059879	-0.0040447	-0.00279293	-0.00133461	-0.00047278	-0.000434166	-6.17916e-05	0.001261	0.00177527	0.00113954	0.00071132
0.00033283	-0.00134915	-0.000797601	-0.000528331	0.000361492	0.00127721	0.000925652	-0.000142222	-0.00101319	-0.00231237	-0.00435192	-0.00492115	-0.00579678	-0.00705877	-0.00592408	-0.00564786	-0.00597437	-0.00489684	-0.00453787	-0.00341548	-0.00216459	-0.00184445	-0.00333643	-0.0033296	-0.00456542	-0.00514868	-0.00465436	-0.00509172	-0.00556525	-0.00693105	-0.00697203	-0.00722089	-0.00725035	-0.00675063	-0.00785875	-0.00900707	-0.0110217	-0.00997656	-0.00854012	-0.00800025	-0.0060365	-0.00451956	-0.00317235	-0.0021964	-0.00213534	-0.00145287	0.000148583	0.000822804	-6.1619e-05	-0.00015994
0.00113889	-0.00028572	-0.000318477	-0.000364927	0.000427446	0.00135936	0.000858956	-0.00032916	-0.000918161	-0.00204553	-0.00344259	-0.0038278	-0.00494923	-0.00678095	-0.00580618	-0.00540269	-0.00530803	-0.00451997	-0.00444372	-0.0036013	-0.00233276	-0.00153309	-0.00307991	-0.00330096	-0.00465988	-0.00556073	-0.00521972	-0.00520973	-0.0055011	-0.00679096	-0.00642783	-0.00618451	-0.00621919	-0.00640182	-0.00797136	-0.00904315	-0.0105931	-0.00927164	-0.00822398	-0.00777563	-0.00608344	-0.00491598	-0.00450097	-0.00321436	-0.00293544	-0.00201531	-0.00044364	0.000373477	-0.000697932	-0.000770903
0.00193573	0.000612201	0.000349291	7.16101e-05	0.00103911	0.00212301	0.0019086	0.000866666	0.000278531	-0.000601615	-0.00156311	-0.00209748	-0.00316526	-0.00545982	-0.0049164	-0.00463032	-0.00437491	-0.0037433	-0.00395459	-0.00382671	-0.00266525	-0.00143269	-0.00249113	-0.00244787	-0.00354808	-0.00436581	-0.00433225	-0.00487611	-0.00562222	-0.00637063	-0.00554342	-0.00514844	-0.0053934	-0.00598621	-0.00777613	-0.0086559	-0.00970589	-0.0082904	-0.00750508	-0.00678489	-0.00521207	-0.00438314	-0.00475976	-0.00390003	-0.00374239	-0.00259857	-0.000730319	0.000556255	-2.28902e-05	-0.000369568
0.00277925	0.00179492	0.00136654	0.000677977	0.00147711	0.00266658	0.0027729	0.00179172	0.000885221	0.000636078	-1.06307e-07	-0.000813089	-0.00163251	-0.00356321	-0.00291424	-0.00267459	-0.00292037	-0.0026576	-0.00274848	-0.00283118	-0.00224412	-0.0012696	-0.00220093	-0.00201641	-0.00300344	-0.00356532	-0.00411065	-0.00556106	-0.00694381	-0.00708544	-0.00613799	-0.00569727	-0.00608786	-0.00672344	-0.00832319	-0.00907452	-0.00980833	-0.00840092	-0.00704665	-0.00591237	-0.00475759	-0.004264	-0.00475532	-0.00430317	-0.00455248	-0.00342577	-0.00121817	0.000373398	-0.00014958	-0.000743822
0.00205945	0.0010513	0.000822008	3.84684e-07	0.000574976	0.00177435	0.00210263	0.00140736	3.8608e-05	0.000249417	-3.6557e-05	-0.00032632	-0.000289201	-0.00173739	-0.00163321	-0.00174156	-0.00256085	-0.00204886	-0.00163188	-0.00170664	-0.00149963	-0.00103044	-0.00218161	-0.00184187	-0.00287105	-0.0037957	-0.004638	-0.00627587	-0.00838777	-0.00846919	-0.00701355	-0.00605717	-0.00620699	-0.00654426	-0.00809526	-0.0083869	-0.00921203	-0.00802718	-0.00665785	-0.00573919	-0.00466144	-0.00453217	-0.00463416	-0.00396717	-0.00455143	-0.00374704	-0.00165562	-0.000227561	-0.000681549	-0.0012036
0.000946236	0.000157417	0.000274605	-0.00127055	-0.0015097	-8.11049e-05	0.00098937	0.00101739	-0.000794088	-0.000952925	-0.00121685	-0.000801365	-0.000310844	-0.00157275	-0.00196353	-0.00200535	-0.00271101	-0.00203414	-0.00168666	-0.0016407	-0.00106847	-0.000720594	-0.00184777	-0.00156796	-0.00269514	-0.00406661	-0.00542353	-0.00672461	-0.00923707	-0.0095198	-0.00762306	-0.006467	-0.00662286	-0.00669183	-0.00782962	-0.00767164	-0.00859432	-0.00773785	-0.00657606	-0.00609247	-0.00482756	-0.00462934	-0.00490115	-0.00402644	-0.00446122	-0.00375081	-0.00218021	-0.00131676	-0.0016321	-0.00182134
0.00109535	0.00059556	0.00123202	0.000480217	0.000339972	0.000930072	0.00122668	0.000920003	-0.000637123	-0.000779721	-0.000966221	-0.000433788	-0.000240043	-0.00122934	-0.00139616	-0.00160908	-0.00238711	-0.00201136	-0.00186223	-0.00145091	-0.000728872	-0.000113738	-0.000982879	-0.000594322	-0.00156292	-0.00306766	-0.00489994	-0.00566773	-0.00724809	-0.00759469	-0.00579816	-0.00462486	-0.00507674	-0.0052918	-0.00598627	-0.00552193	-0.00620542	-0.00528841	-0.00466486	-0.00464789	-0.00361488	-0.00319595	-0.00391851	-0.00294953	-0.00325985	-0.00243209	-0.0012685	-0.00066479	-0.000403458	-0.000257897
0.00170854	0.00134907	0.00189796	0.00160027	0.00159188	0.00209316	0.00164496	0.000839998	-0.000688324	-0.000819123	-0.000709414	-0.000262468	-0.000378248	-0.00135906	-0.00140687	-0.00156725	-0.00216824	-0.00208998	-0.00219808	-0.00157037	-0.000814253	-8.41104e-05	-0.000709204	-0.00036683	-0.00118635	-0.0025765	-0.00380768	-0.00429655	-0.00544304	-0.00620646	-0.00486907	-0.00344545	-0.00379137	-0.00392598	-0.00464728	-0.00473372	-0.00596169	-0.00531083	-0.00509836	-0.00514479	-0.00420159	-0.00351284	-0.00438772	-0.00377165	-0.00370612	-0.00242512	-0.000969637	-0.000237922	0.000480079	0.00102579
0.00197603	0.00190815	0.00215037	0.00174938	0.00176344	0.00226163	0.00147831	0.00046268	-0.00106106	-0.000812643	-0.000553736	-0.000432841	-0.000535752	-0.00116875	-0.00132302	-0.00156984	-0.00208096	-0.00217214	-0.002201	-0.00165092	-0.001049	-0.000507876	-0.00104947	-0.000883052	-0.00217354	-0.00438195	-0.00511366	-0.00513865	-0.00628276	-0.00766754	-0.00639911	-0.00452336	-0.0046049	-0.00410719	-0.00454473	-0.00458021	-0.00611679	-0.00548181	-0.00542663	-0.00520727	-0.00458386	-0.00368438	-0.00456027	-0.00411725	-0.00385928	-0.00219395	-0.000631779	3.46274e-05	0.000830432	0.00139469
0.0011997	0.00143108	0.00181627	0.00150775	0.00181975	0.00253292	0.00163444	0.000339445	-0.000831793	-0.000470297	-0.000268562	-0.000484443	-0.000659622	-0.000706945	-0.00100666	-0.00148411	-0.00190715	-0.0015581	-0.00101525	-0.000435834	-0.000492608	-0.00085424	-0.0011344	-0.000841312	-0.00225122	-0.00436687	-0.00513351	-0.00473193	-0.00591176	-0.00739048	-0.00615889	-0.00451573	-0.00440147	-0.00359832	-0.00399476	-0.00412026	-0.00575223	-0.00488559	-0.00452632	-0.00406206	-0.00374467	-0.0031445	-0.00418175	-0.00390081	-0.00390886	-0.00253478	-0.00111004	-0.00056679	0.000281892	0.000937237
6.63466e-05	4.018e-06	0.000253241	-0.000288633	0.000133481	0.0016102	0.000991545	-0.000245818	-0.00142517	-0.000897404	-0.000234695	-1.2905e-05	0.000133832	8.10711e-05	-0.000361526	-0.000667949	-0.000959102	-0.000340445	0.000729592	0.00117556	0.00067056	-4.73149e-05	-0.000227928	0.000110555	-0.00141773	-0.00382292	-0.00489583	-0.00415233	-0.00490448	-0.00614247	-0.00524759	-0.00425695	-0.00389853	-0.00290197	-0.0031752	-0.00345253	-0.00494039	-0.00426637	-0.00384545	-0.00318468	-0.00266437	-0.00211829	-0.00286991	-0.00302545	-0.00399922	-0.0035533	-0.0022832	-0.00184025	-0.00109643	-0.000326951
-0.00142224	-0.00151898	-0.00122886	-0.00212308	-0.00197529	0.000131094	0.000317264	2.99527e-05	-0.000708654	-0.000656915	-0.000511528	-0.000155353	0.000881395	0.0011169	0.000354502	-0.000154189	-0.000633511	-0.000406239	0.000905042	0.00180547	0.000996274	4.35974e-05	0.000230228	0.000924693	-0.000575329	-0.00259563	-0.00345673	-0.00247188	-0.00291598	-0.00398148	-0.0032064	-0.00300383	-0.00264385	-0.00190018	-0.00206669	-0.00237897	-0.00371189	-0.00295711	-0.00223168	-0.00170027	-0.00132787	-0.00095343	-0.00138529	-0.00156256	-0.00289207	-0.00357205	-0.00300229	-0.0027883	-0.00235868	-0.00155865
-0.000587995	-0.000357669	8.24329e-05	-0.000598732	-0.000750035	0.000341752	3.56482e-05	-0.000675732	-0.00124122	-0.00115079	-0.00102153	-0.000557751	0.000587829	0.00102014	0.000350722	-0.000456165	-0.000835632	-0.000243092	0.000819407	0.00168226	0.00066644	-0.00044205	-0.000301748	0.000506581	-0.000782451	-0.00247789	-0.00333663	-0.00235255	-0.00213762	-0.00265522	-0.00205859	-0.00248072	-0.0022116	-0.00163129	-0.00198837	-0.00211479	-0.0029025	-0.00187244	-0.00107393	-0.0008682	-0.00119698	-0.00104376	-0.00119792	-0.000862324	-0.00186905	-0.00274395	-0.00264169	-0.00234979	-0.00199648	-0.00133361
-7.99837e-05	5.89639e-05	0.000347513	-7.39202e-05	-0.000166782	5.39603e-05	-0.000409704	-0.00102936	-0.0012485	-0.000868152	-0.000653219	-0.000159402	0.000922136	0.00123736	0.000605686	-0.000365936	-0.000700253	8.35715e-05	0.000973378	0.00162387	0.000463936	-0.000729669	-0.000654666	0.000277441	-0.000180893	-0.0012819	-0.00197302	-0.00123523	-0.00107779	-0.00204509	-0.0013515	-0.00127013	-0.000953284	-0.000685421	-0.00136225	-0.00155083	-0.00240829	-0.00164265	-0.00110311	-0.000895874	-0.00117095	-0.000739353	-0.000746509	-0.000316782	-0.00125369	-0.00173446	-0.00148491	-0.000968144	-0.000565898	-0.000118507
8.30424e-05	0.000102868	0.000254721	2.4712e-06	-6.12476e-05	-0.000133496	-0.000585035	-0.00121896	-0.000943975	-0.000535549	-0.000520969	-0.000161316	0.000570818	0.000973115	0.000604941	-0.000284941	-0.000588856	2.86546e-06	0.000335808	0.00115567	0.00041137	-0.000165782	-7.54102e-05	0.000434894	0.000161031	-0.000898622	-0.00119843	-0.000545539	-0.000816537	-0.00239122	-0.0014926	-0.000791176	-0.000501616	-0.00028725	-0.00107085	-0.00143977	-0.00261755	-0.00227929	-0.00192308	-0.00155151	-0.00157302	-0.000615514	-0.000511931	-0.00040079	-0.00174022	-0.00219745	-0.00161242	-0.000709575	-0.00034221	-0.000160991
0.000610627	0.000628691	0.000445086	0.000249497	0.000339714	0.000823382	9.98773e-05	-0.000998899	-0.00109179	-0.00132485	-0.00120036	-0.00112057	-0.00115979	-0.000550529	-0.00057565	-0.00146333	-0.00173671	-0.00105524	-0.000690293	0.000524282	0.000346541	-0.000246648	-6.33302e-06	0.000535744	0.000624632	-0.000252436	-3.71686e-05	0.000594483	-2.07315e-05	-0.0015577	-0.000869239	-0.000128695	0.000339633	0.000705762	0.000311084	-0.000272116	-0.00173002	-0.00149897	-0.00133366	-0.000878852	-0.00087327	0.00020425	0.00089102	0.000477246	-0.00131192	-0.00213448	-0.00160179	-0.000388285	-0.00047907	-0.00106443
0.000584727	0.000348146	-0.000334243	-0.000669345	-0.000332445	0.000541899	9.36237e-06	-0.001576	-0.00233141	-0.00273588	-0.00187399	-0.00149027	-0.00121724	-0.00100656	-0.00152099	-0.00247813	-0.00241806	-0.00130879	-0.00109257	-0.00016928	-0.000428772	-0.000361	0.00025717	0.000820472	0.000881775	0.000135013	0.000491294	0.00108473	0.0007103	-0.00058448	-0.000381352	-0.000115554	0.000285447	0.000615694	0.000143202	-0.000628977	-0.00185805	-0.00121666	-0.00109303	-0.000477143	-0.000336853	0.000379899	0.00132462	0.00067164	-0.00109281	-0.00261137	-0.00249953	-0.00155209	-0.0019057	-0.00289201
-0.000222764	-0.00102289	-0.00251164	-0.00285363	-0.00215368	-0.000856094	-0.000800199	-0.00230384	-0.00309404	-0.00352353	-0.00261677	-0.00199341	-0.000794138	-0.000398733	-0.00109407	-0.00205514	-0.00203518	-0.000782591	-0.00082688	-0.000147257	-0.00058159	9.54825e-05	0.000966931	0.0013988	0.0014127	0.000703513	0.000858413	0.00102239	0.00107838	-0.000143511	-0.000489065	-0.000498542	-0.000341307	-0.000123557	-0.000467261	-0.00133859	-0.00274277	-0.00251715	-0.00235611	-0.00162156	-0.00179643	-0.000991637	0.000547602	2.37598e-05	-0.00217472	-0.00404835	-0.00412869	-0.0030153	-0.00327346	-0.00451742
-2.92409e-05	-0.000949079	-0.00276925	-0.00312504	-0.0023674	-0.000927349	-0.000204178	-0.0013527	-0.00192622	-0.00225139	-0.00162771	-0.00114018	-5.30832e-05	6.14045e-05	-0.000622943	-0.00143746	-0.00153482	-0.00024109	-4.48808e-06	0.000379776	-7.62219e-05	0.000606992	0.00162687	0.00206183	0.00184035	0.00068569	0.000890243	0.00100387	0.00115891	0.000391633	-0.000159188	-0.000566424	-0.000490206	-0.000584796	-0.000980882	-0.00198942	-0.00333797	-0.0033103	-0.00283153	-0.00204428	-0.00215087	-0.00102293	0.000416645	0.000169237	-0.0018724	-0.00352247	-0.00342934	-0.00250065	-0.0027403	-0.0040118
-0.000233141	-0.000963252	-0.00237644	-0.00254647	-0.00190479	-0.000506155	0.000460391	-0.000210596	-0.000570734	-0.000957858	-0.000795958	-0.00065493	-0.000241998	-0.000653388	-0.00120067	-0.00191426	-0.00226246	-0.00134171	-0.00129843	-0.000553194	-0.000417585	0.000493299	0.0013541	0.00158984	0.00154913	0.000234794	0.000491554	0.000505519	0.000435182	-0.000213402	-0.000724473	-0.00119769	-0.000938878	-0.00086257	-0.0013043	-0.00250813	-0.00330011	-0.00267069	-0.00202198	-0.00143447	-0.00136214	-2.5519e-05	0.0013547	0.0015127	-0.000165886	-0.00160404	-0.0017833	-0.00142338	-0.00148628	-0.00269288
-0.00100936	-0.00145958	-0.00215656	-0.00205294	-0.00169002	-0.000471483	0.000134489	-0.000618374	-0.00098809	-0.00161584	-0.00179166	-0.00165469	-0.00163663	-0.00259239	-0.00293386	-0.0037933	-0.00480752	-0.004479	-0.00493423	-0.00319088	-0.00198997	-0.000497883	6.2395e-05	-8.77171e-05	-0.000319816	-0.0017923	-0.00148107	-0.00121741	-0.00154346	-0.00251761	-0.00280351	-0.00259874	-0.00178442	-0.00135715	-0.00159383	-0.00257356	-0.00280654	-0.00151843	-0.000871704	-0.000416138	-0.000399407	0.000749988	0.00197364	0.00213887	0.000607608	-0.000652938	-0.000741474	-0.000762886	-0.000794437	-0.00178119
-0.00210509	-0.00231737	-0.0025825	-0.00220192	-0.00145371	-0.00039097	-0.000779248	-0.00236777	-0.00336809	-0.00410204	-0.00408133	-0.00365583	-0.00381622	-0.00538714	-0.00539243	-0.00624644	-0.00782871	-0.00794233	-0.00862553	-0.00624338	-0.00437395	-0.00217786	-0.00132449	-0.00162333	-0.00209081	-0.00367539	-0.00335352	-0.00259172	-0.002953	-0.00419865	-0.00427628	-0.00347807	-0.00243537	-0.00202814	-0.00249217	-0.00371492	-0.00399726	-0.0024869	-0.00184641	-0.00131459	-0.00115523	0.000232448	0.00144705	0.00180224	0.000334863	-0.000781409	-0.00069378	-0.000963067	-0.00108706	-0.00178182
-0.00149256	-0.00104893	-0.00148501	-0.00102859	-0.000633307	-0.000210156	-0.000858464	-0.00249777	-0.00371006	-0.0041568	-0.00401331	-0.00351067	-0.00424896	-0.00626538	-0.00617043	-0.00631692	-0.00738457	-0.00694637	-0.00731886	-0.00545552	-0.00404849	-0.00183972	-0.000787099	-0.0011799	-0.00179056	-0.00322645	-0.00328802	-0.00275104	-0.00312617	-0.00421336	-0.00405181	-0.00343979	-0.00254418	-0.00233115	-0.00296152	-0.00459018	-0.00536918	-0.0042861	-0.00403139	-0.0036051	-0.00350937	-0.00185367	-0.000566235	7.59819e-05	-0.00176154	-0.00285204	-0.00221564	-0.00228564	-0.00255456	-0.00312675
-0.000340384	-0.000186421	-0.00108207	-0.000244292	0.000181794	0.000413308	-0.000595357	-0.00230196	-0.00332794	-0.00371521	-0.00337072	-0.00264233	-0.00322797	-0.00470624	-0.00449488	-0.00437766	-0.00463709	-0.00364238	-0.00367283	-0.00187224	-0.00110267	0.000581202	0.00119086	0.000689237	-0.000194555	-0.00147771	-0.00198233	-0.00228775	-0.00277006	-0.0034487	-0.00341022	-0.00349122	-0.0024758	-0.00219495	-0.00269438	-0.00438711	-0.00557287	-0.00491081	-0.00457148	-0.00463442	-0.00494331	-0.00332464	-0.00158832	-0.000535173	-0.00226716	-0.00313734	-0.0022675	-0.00219242	-0.00246199	-0.00303512
-6.02676e-05	-3.31491e-05	-0.00109802	7.00446e-05	0.000918488	0.00120048	0.000222955	-0.00123854	-0.00147025	-0.00160364	-0.00135489	-0.00103152	-0.00132797	-0.00179171	-0.00134095	-0.00123331	-0.00151903	-0.000874269	-0.00101464	0.000536342	0.000721204	0.00194287	0.00233591	0.0019829	0.00103295	-0.00054838	-0.00160357	-0.00226662	-0.00240823	-0.00260257	-0.0028126	-0.00326703	-0.00185733	-0.0010317	-0.00140105	-0.0025582	-0.00362757	-0.00352717	-0.00294469	-0.00337339	-0.00400123	-0.00303299	-0.000970356	0.000507688	-0.000797504	-0.00149199	-0.00119241	-0.0012363	-0.0016795	-0.00250337
-0.000344246	-0.000442943	-0.00150923	-0.000282428	0.000741866	0.00107047	0.00016119	-0.00122969	-0.00124446	-0.00126894	-0.00115427	-0.00118841	-0.00151102	-0.00174184	-0.00105154	-0.000877174	-0.00148062	-0.0014891	-0.00160466	0.000437981	0.000953379	0.00198761	0.00217048	0.00207888	0.00130209	-1.71457e-05	-0.00103454	-0.00185401	-0.00206073	-0.00212688	-0.0029012	-0.00387965	-0.00208323	-0.000359667	-0.00031067	-0.00112883	-0.00209023	-0.00226806	-0.0018259	-0.00269093	-0.00365212	-0.00312099	-0.000505776	0.000967695	1.23372e-05	-0.000554673	-0.000613403	-0.000706545	-0.0011684	-0.00209159
-0.000402666	-0.000457204	-0.000962521	0.000251487	0.0010791	0.000996182	-0.00041657	-0.00199631	-0.00173717	-0.0017232	-0.00167625	-0.0017847	-0.0020907	-0.00279877	-0.00212893	-0.00189827	-0.00278228	-0.0032757	-0.00341845	-0.000940068	-6.90177e-05	0.000743756	0.000864669	0.000908766	0.000466436	-0.000654331	-0.00127462	-0.00144409	-0.00145267	-0.0015391	-0.00213547	-0.00326723	-0.00179042	-9.25038e-05	-0.000165674	-0.000777008	-0.00155822	-0.00166736	-0.00126135	-0.00184543	-0.00242642	-0.00195462	0.000491138	0.00170419	0.000722928	0.00026904	0.000306686	-1.01676e-05	-0.000702431	-0.00147463
-3.04845e-05	-0.000190916	-0.000336382	0.000635144	0.00130404	0.00121315	-0.000266576	-0.00149153	-0.00129772	-0.00134683	-0.00101429	-0.00103094	-0.00140094	-0.00230385	-0.00195691	-0.00176544	-0.00249737	-0.00284232	-0.0029762	-0.00130802	-0.000692705	-0.00030352	-3.50917e-05	0.000328103	0.000175147	-0.000700733	-0.00099869	-0.000891491	-0.00115742	-0.00157557	-0.00205053	-0.00294558	-0.00159007	-0.00013173	-6.59562e-06	-0.000238583	-0.000877087	-0.00104469	-0.00106499	-0.0018362	-0.00202415	-0.00143392	0.000730847	0.00168309	0.000572193	0.000107094	0.000556494	0.000734476	0.000269469	-0.00036507
0.00076468	0.000344636	-5.49672e-05	0.000662789	0.00136232	0.00133281	-0.000267665	-0.00145522	-0.00115841	-0.000999722	-0.00025289	-0.000223013	-0.000806091	-0.00169602	-0.00150619	-0.000900201	-0.000667493	-0.000326195	-0.000690207	0.000162802	0.000282754	3.79453e-05	0.000275435	0.000619722	0.000842261	0.000213065	-0.000173905	-0.000228933	-0.00111794	-0.00194839	-0.00238212	-0.00333506	-0.00206633	-0.000520012	-0.000325094	-0.000406967	-0.00122601	-0.00130933	-0.00126675	-0.00219204	-0.0022252	-0.00148669	0.000362997	0.00112377	-0.000223323	-0.000618173	0.000173386	0.000860942	0.000550261	-2.94902e-05
0.001633	0.00122253	0.000740478	0.00102996	0.00124304	0.000693679	-0.00142977	-0.0025906	-0.00215183	-0.0014093	-0.000130132	-5.62212e-05	-0.00105222	-0.00181235	-0.00166913	-0.00109929	-8.22793e-05	0.000596618	0.000304214	0.000928778	0.000961723	0.000342855	0.000535868	0.000732054	0.00111435	0.000606411	0.000167318	0.000196613	-0.000704026	-0.00140277	-0.00179162	-0.00269025	-0.00180905	-0.000223944	-0.000242744	-0.000278824	-0.00106043	-0.000869371	-0.000396795	-0.00153312	-0.0021414	-0.00173978	0.00010478	0.000663323	-0.00104983	-0.00128082	-0.000407953	0.000427003	0.000414075	-0.000394202
0.00259555	0.00254337	0.0021154	0.00200201	0.00182982	0.00129337	-0.000766926	-0.00208213	-0.00157563	-0.000567082	0.000752322	0.000626717	-0.000906166	-0.00136581	-0.00113438	-0.000773885	0.000551478	0.00118439	0.000656023	0.00107924	0.00101709	0.00040881	0.000939414	0.000998232	0.00143839	0.00107983	0.000651843	0.000580191	-4.33566e-05	-0.000594034	-0.000961701	-0.00164378	-0.00103356	0.000392588	-5.94105e-06	-0.000373202	-0.00110911	-0.000795239	-0.000349775	-0.00142961	-0.00227868	-0.00195602	0.000104947	0.000812756	-0.000617984	-0.000636647	0.000139986	0.000779918	0.000736566	-0.000115925
0.00273685	0.00313701	0.0030471	0.00284432	0.00247714	0.00207887	0.000283134	-0.00150051	-0.000701273	5.38436e-05	0.000856082	0.000149363	-0.00127415	-0.0010934	-0.000649201	-0.000379462	0.000677857	0.00102934	0.000446757	0.00113665	0.00159132	0.00144903	0.00197412	0.00170385	0.0017231	0.00118269	0.000978789	0.000930672	0.000255061	-0.000566079	-0.00089774	-0.0011163	-0.000197335	0.000548782	1.40993e-05	-0.000569933	-0.00118988	-0.0011805	-0.00147091	-0.00252786	-0.00335637	-0.00299248	-0.000639072	0.000502956	-0.000290113	-0.000370242	-8.92458e-05	0.000260124	0.000370336	0.000188902
0.00186641	0.00243949	0.00266169	0.00263983	0.00239585	0.00228004	0.000935975	-0.00115702	-0.00078078	-0.000423526	7.03922e-05	-0.000330071	-0.000990487	-0.000628584	-0.000302495	-0.000404234	9.92106e-05	0.000467847	0.000352152	0.0012941	0.00184953	0.00189886	0.00220488	0.00178747	0.00179558	0.00145699	0.00141835	0.00106715	0.000285401	-0.000969274	-0.00163122	-0.0014244	0.000135827	0.000797239	0.000562595	0.000430029	-0.000150447	-0.000634827	-0.00128511	-0.0021267	-0.00268102	-0.0024429	-0.000604782	0.00037289	-0.000201332	-0.000334167	-0.000365552	-0.000249556	-0.00032793	-0.000130846
0.00187044	0.0016527	0.00135249	0.00122736	0.00111928	0.00181837	0.00115659	-0.000507782	-0.000853753	-0.00113925	-0.000409948	-0.000172042	-0.000290433	-0.000164154	-0.000502376	-0.00131396	-0.0014255	-0.000643802	-6.96511e-05	0.00124285	0.00193312	0.00186685	0.00191053	0.00162565	0.00173294	0.00149422	0.00146949	0.000959817	0.000197469	-0.000899092	-0.00125304	-0.000804049	0.000702514	0.00141143	0.00144999	0.00158111	0.000922521	0.000164976	-0.000769342	-0.00172515	-0.00213509	-0.00219874	-0.000910343	-0.000336531	-0.00074098	-0.00122511	-0.00166375	-0.00161111	-0.00150755	-0.00105087
0.00104151	0.000304636	-0.000303144	-0.000747616	-0.000832686	0.000843904	0.00111286	0.000201724	-0.000411479	-0.000959183	-0.000462599	-0.000309008	-0.000766153	-0.000932497	-0.00159672	-0.00296427	-0.00330398	-0.00191399	-0.000955142	0.000314374	0.00108766	0.000663846	0.000498687	0.000616238	0.00140051	0.00150643	0.0016099	0.00140057	0.000757274	8.56587e-05	-0.000247877	0.000180075	0.00120289	0.00203614	0.00208582	0.00207885	0.00165541	0.00139141	0.000565848	-0.000620274	-0.00137583	-0.00165092	-0.000721267	-0.000242739	-0.000469574	-0.000665027	-0.00138746	-0.00153355	-0.00140531	-0.00100268
0.000347695	-0.000602784	-0.00106712	-0.00109753	-0.000954679	0.0011672	0.00183893	0.00172888	0.00145015	0.00126245	0.00143845	0.00128954	0.00015628	-0.000206704	-0.000704381	-0.00207285	-0.0024339	-0.0014456	-0.000547935	0.00013029	0.000694894	-0.000153305	-0.000511633	2.99711e-05	0.00131134	0.00160981	0.00186251	0.00198289	0.00160269	0.00121373	0.000717506	0.000745475	0.00102486	0.00192829	0.00211947	0.00187256	0.00123191	0.000990522	0.000218549	-0.000810296	-0.00136387	-0.00155653	-0.000948643	-0.000570529	-0.000393177	-0.000320567	-0.000975885	-0.000738016	-0.000396431	-0.000103222
0.000749366	-6.6663e-05	-0.000135513	0.000551454	0.000610781	0.00212717	0.00292397	0.00312271	0.00310964	0.00294001	0.00280265	0.00255045	0.000895616	3.42866e-05	0.00028736	-0.000517256	-0.00086186	-0.000517543	-0.00019084	0.000155406	0.000934985	0.00017889	-0.000528535	-0.000194246	0.000948186	0.00110694	0.00157731	0.00203356	0.00168739	0.00155084	0.00109994	0.00110184	0.00127628	0.00202401	0.0020315	0.00158078	0.000888027	0.000708034	-2.15037e-06	-0.00116905	-0.00138253	-0.00138474	-0.000632564	-2.46203e-05	0.000240775	0.000417496	-0.000309276	2.3635e-05	0.000607445	0.000965995
0.00266937	0.00176462	0.00156173	0.00200418	0.00203604	0.00315238	0.00375022	0.0038429	0.00391051	0.00373089	0.0035487	0.00313379	0.00146412	0.000414445	0.000710937	0.00039856	5.97729e-05	0.000229532	0.000575546	0.000912345	0.00154802	0.00083156	-0.000108205	-0.000132475	0.000460006	7.62832e-05	0.000611888	0.00137585	0.000953656	0.000690476	-9.2158e-05	0.000217668	0.00103552	0.001474	0.00108997	0.00052392	-8.23889e-05	-7.17977e-05	-0.00106595	-0.00285891	-0.00295557	-0.00253587	-0.0015164	-0.000574025	-5.83739e-05	0.000231196	3.3135e-05	0.000906861	0.00147909	0.00178425
0.00271934	0.00148364	0.00125835	0.00154772	0.00175201	0.00300049	0.00360193	0.00363693	0.00348724	0.00329651	0.00319053	0.00257993	0.000771814	-0.00017532	0.000261358	0.000190079	-0.000440885	-0.000468776	0.000269009	0.00120447	0.00161892	0.00105159	-2.88766e-05	-0.000364484	-0.000248013	-0.000842633	-0.000213052	0.000906665	0.000785125	0.000311354	-0.000865735	-0.000406218	0.000555646	0.000569765	-0.000326509	-0.000963093	-0.00143508	-0.00151354	-0.00253202	-0.00471074	-0.00489439	-0.00441717	-0.00318546	-0.00231114	-0.00163303	-0.00131042	-0.00121816	-0.000101176	0.000590333	0.00069148
0.00142915	-0.000675464	-0.00088227	-0.000541668	-0.000175668	0.00196133	0.00299313	0.00279934	0.00214894	0.00252745	0.00281345	0.00212027	0.000128976	-0.000822313	-0.000368842	-0.000509849	-0.00142402	-0.00137626	-0.000224641	0.00139957	0.00152818	0.000990221	-0.00019806	-0.000596797	-0.000344197	-0.000401824	0.000212065	0.00116006	0.00125329	0.000590478	-0.000531547	8.03918e-05	0.000341949	0.000427979	-0.000517004	-0.00105197	-0.00144425	-0.00202345	-0.0028736	-0.00500623	-0.00504807	-0.00478613	-0.00388873	-0.00379363	-0.00360436	-0.00336396	-0.00328866	-0.00191713	-0.000649581	-0.000544144
0.00060056	-0.00214058	-0.00191833	-0.00154731	-0.000964064	0.00126233	0.00229219	0.00190989	0.00104116	0.00182248	0.00269763	0.00251524	0.0012804	0.000608128	0.000494094	-0.000180606	-0.00069049	-0.000538499	0.000568878	0.00182499	0.00151612	0.000936562	-0.000323071	-0.000521771	-0.000198262	6.26991e-05	0.000477809	0.00109341	0.0014411	0.000928674	0.000100433	0.000612494	0.000173468	0.000515145	-0.000214993	-0.00081754	-0.00133089	-0.00224181	-0.00271803	-0.00451002	-0.00455158	-0.00465749	-0.00435856	-0.00483177	-0.00469995	-0.00450414	-0.00417257	-0.00276859	-0.00142634	-0.00110238
0.000225033	-0.00223745	-0.00207306	-0.00140821	-0.000666995	0.00119047	0.00196403	0.00185662	0.00129287	0.00208559	0.00298957	0.003168	0.00251115	0.00191946	0.00185381	0.0014289	0.0010485	0.000765514	0.0014553	0.00233023	0.0020445	0.00135963	-0.000156728	-0.000372204	2.26933e-05	0.000442675	0.000674297	0.00102995	0.00145406	0.00128701	0.00094265	0.00114994	-5.39941e-05	0.000311302	-0.000438859	-0.00109335	-0.00172909	-0.00301457	-0.0034602	-0.00464653	-0.00441081	-0.00459227	-0.00494631	-0.00598162	-0.00558955	-0.00514055	-0.00423945	-0.00213738	-0.000715774	-2.79671e-05
0.000865087	-0.00104703	-0.00105218	-0.000673063	-0.000133483	0.00130023	0.00201763	0.00213552	0.00196073	0.00251242	0.00299124	0.00315236	0.00248881	0.00195769	0.00217161	0.00204555	0.00195967	0.0015968	0.00192757	0.00270448	0.00225054	0.00149573	-4.88652e-05	-0.000235393	0.000153385	0.000630454	0.000778461	0.000864992	0.00116824	0.00135961	0.00129165	0.00147629	0.000240408	0.000431898	-0.000620083	-0.00130625	-0.00187415	-0.00326438	-0.00383222	-0.00526836	-0.00496485	-0.00496892	-0.00547694	-0.00663877	-0.00661221	-0.00642979	-0.00515672	-0.00252393	-0.00109317	-5.16224e-05
0.000208534	-0.00118588	-0.00157295	-0.00128984	-0.000809115	0.000512495	0.00130624	0.0014077	0.00131971	0.00216747	0.00270424	0.00276816	0.00153614	0.000896229	0.00130936	0.00150618	0.00145862	0.00090739	0.00110758	0.00213433	0.00155917	0.00133053	0.000210379	-0.000124521	-4.13576e-05	0.000423165	0.000948324	0.00132269	0.00160245	0.00166473	0.00154825	0.00196925	0.000993107	0.00135813	0.000327974	-0.000487701	-0.000956925	-0.00208704	-0.00249616	-0.00446851	-0.00428214	-0.00409559	-0.00444151	-0.00564677	-0.00642495	-0.00647843	-0.00522686	-0.00280617	-0.00134883	-0.000249061
-0.000494415	-0.00180786	-0.00185063	-0.00170957	-0.00125581	3.84027e-05	0.000821069	0.000894183	0.000655929	0.00193235	0.00292738	0.00314852	0.00162578	0.00061859	0.000988599	0.001067	0.000651371	-0.000158845	-0.000269311	0.00122898	0.000775859	0.000462059	-0.000788848	-0.00101639	-0.000723123	-0.000258138	0.000505177	0.00110574	0.00124673	0.00120201	0.00111006	0.00211427	0.00181451	0.00206703	0.00151745	0.000911652	0.000652706	6.14353e-05	-0.000402129	-0.00194742	-0.00221734	-0.00242456	-0.00273361	-0.0041317	-0.00599611	-0.00627419	-0.00540032	-0.00354874	-0.00218548	-0.00114851
-0.00032601	-0.00245916	-0.00249517	-0.00240124	-0.00201418	-0.00077853	-0.000453545	-0.00102009	-0.00144946	0.000348764	0.00210232	0.00281648	0.00213177	0.00133423	0.00125328	0.000720766	-0.000320852	-0.00115338	-0.00125372	0.000430524	-2.36219e-05	-0.000521552	-0.00218268	-0.00253618	-0.0017706	-0.00100179	-0.000364594	0.000322809	0.000864524	0.00129166	0.00129861	0.00225568	0.00235669	0.0025225	0.00231244	0.00192456	0.00159994	0.00101687	0.000640937	-7.34257e-05	-0.000643723	-0.00118984	-0.0013992	-0.0030236	-0.00538921	-0.00608292	-0.00553719	-0.00395582	-0.00249787	-0.00120098
-0.000310176	-0.00276634	-0.0029434	-0.0028062	-0.00250691	-0.00138721	-0.00114654	-0.00163796	-0.00176476	0.000198317	0.00201455	0.00262734	0.00226612	0.00179259	0.00147017	0.000691096	-0.000393821	-0.000741721	-0.000752111	0.000249736	-0.000522836	-0.000751618	-0.00218372	-0.00269722	-0.0016608	-0.000812097	-0.000353636	0.00071972	0.00203324	0.00236775	0.00189034	0.0022182	0.00203914	0.00225069	0.00231483	0.00212654	0.00198445	0.00144882	0.00119768	0.000828577	0.000121109	-0.000359499	-0.000611847	-0.00229452	-0.00441704	-0.00552372	-0.00499497	-0.00312962	-0.00153506	-0.000172535
-0.000818171	-0.00326622	-0.00347677	-0.0031414	-0.00242825	-0.000890135	-0.000742023	-0.00125812	-0.00142271	0.000430931	0.0019011	0.00228531	0.00195151	0.00150806	0.0011172	0.000673965	-0.000189984	-0.000146694	0.000272022	0.00107514	0.000152899	9.87555e-05	-0.000571344	-0.000753738	0.000185547	0.000748922	0.000683235	0.00131507	0.00260985	0.00289258	0.00217408	0.0020267	0.00152183	0.00177777	0.00183646	0.00181943	0.00169029	0.000907483	0.00028645	-4.65253e-05	-0.000565821	-0.000639023	-0.0012815	-0.00303955	-0.00431729	-0.00570865	-0.00548043	-0.00263314	-0.000859047	0.00058438
-0.000493397	-0.00241467	-0.00286372	-0.00274492	-0.00205234	-0.000380889	-0.000287745	-0.000809262	-0.001112	0.000580004	0.00201963	0.00241602	0.0017913	0.000983481	0.000689218	0.000340325	-0.000294212	-0.000316408	0.000140816	0.000805028	-0.000274934	0.000323716	0.000272787	0.000369064	0.00159298	0.00213618	0.00175915	0.001787	0.00275104	0.00281381	0.00190295	0.00142808	0.000988806	0.00137884	0.00119285	0.000832235	0.000640483	-0.000379328	-0.00104836	-0.00134889	-0.00158927	-0.0014018	-0.00244151	-0.00446397	-0.00513472	-0.00709125	-0.00684191	-0.00316356	-0.00143636	0.000215002
-0.00107479	-0.00216455	-0.00260418	-0.00254264	-0.00228675	-0.000669323	-0.000843844	-0.00165967	-0.00206095	-0.000197467	0.00149696	0.00162193	0.000543832	-1.33934e-05	3.08351e-05	-0.000230411	-0.00104405	-0.000906534	-0.000246738	0.0005988	-0.000492689	8.81373e-05	-3.3341e-05	0.00012309	0.00178464	0.00269825	0.00240007	0.00204465	0.00273717	0.00266812	0.001714	0.00129226	0.000949883	0.0011804	0.000814084	0.000194571	0.000136285	-0.000821554	-0.00133724	-0.00149749	-0.0015226	-0.00147329	-0.00287993	-0.00524467	-0.0058197	-0.00785926	-0.00745675	-0.00376213	-0.00189488	-4.23628e-05
-0.00241812	-0.00342811	-0.00387854	-0.00362972	-0.00337342	-0.00119327	-0.00128852	-0.00211504	-0.00180134	6.35857e-05	0.00137947	0.00121053	-2.71454e-06	-0.000410981	5.00253e-05	-0.000251068	-0.00136025	-0.00140508	-0.000646097	0.000267625	-0.000864417	-0.000767306	-0.000893258	-0.000568723	0.00136173	0.00239666	0.00202748	0.0018984	0.00290995	0.00268106	0.00146185	0.00125578	0.00116295	0.00106486	0.000358326	-0.000466662	-0.00054835	-0.0012892	-0.00127037	-0.00117692	-0.000868856	-0.000814532	-0.00250254	-0.00486422	-0.00522806	-0.00722477	-0.00741491	-0.00402657	-0.00162282	0.000451806
-0.00338461	-0.00500507	-0.00525053	-0.00523169	-0.00548302	-0.0034453	-0.00361201	-0.00425061	-0.00300884	-0.000915688	0.000492208	0.000328552	-0.000665412	-0.0010879	-0.000361371	-0.00057555	-0.0018663	-0.00216241	-0.00112959	-0.000336526	-0.00147451	-0.00153711	-0.0014641	-0.00110162	0.0009754	0.00214869	0.00214275	0.00251086	0.00347355	0.00276763	0.00150218	0.00145874	0.00142519	0.00113936	-1.48173e-05	-0.000924387	-0.00129402	-0.00203772	-0.00133081	-0.00115353	-0.000802711	-0.000781313	-0.00278714	-0.00552949	-0.00586144	-0.00756966	-0.00878938	-0.00567805	-0.00244634	-0.000105138
-0.00309567	-0.00493835	-0.00523274	-0.00531246	-0.00569755	-0.00353075	-0.00368983	-0.00416807	-0.00276063	-0.000807641	0.000810791	0.00109265	0.00037005	-0.000463459	0.000477686	0.000290635	-0.000783582	-0.00123561	-0.000250917	-0.000117577	-0.00158633	-0.00180167	-0.00149839	-0.000991907	0.00126091	0.00197262	0.00159486	0.00184469	0.00269591	0.00164379	0.000384606	0.00048349	0.000521131	8.25816e-05	-0.00097798	-0.0016428	-0.00174819	-0.00186482	-0.00053521	-0.000386775	5.5998e-05	-0.0001349	-0.00224627	-0.00500166	-0.00524944	-0.00724942	-0.00894082	-0.00608762	-0.00321927	-0.00107501
-0.00147369	-0.00287859	-0.00320189	-0.00344637	-0.00381748	-0.00225687	-0.0032077	-0.00410334	-0.00301207	-0.00103707	0.000520683	0.000751362	0.000165407	-0.000708712	0.000648416	0.000648071	5.41377e-05	-0.000323287	0.000808449	0.000717853	-0.00117471	-0.00102747	-0.000346164	0.000120072	0.00225493	0.00263272	0.00135296	0.00103608	0.00157114	0.000646482	-0.000626989	-0.00077219	-0.000868586	-0.00112363	-0.00177975	-0.00223752	-0.00199535	-0.00169728	-0.000272666	-0.000230805	-0.000221064	-0.000720338	-0.00216215	-0.00475977	-0.00487834	-0.00708568	-0.00870599	-0.00591899	-0.00344966	-0.00188226
-0.000283091	-0.00117479	-0.000816688	-0.000673717	-0.000764934	0.000103024	-0.00138051	-0.0024799	-0.00187643	-0.000322214	0.000775108	0.000583399	1.44299e-05	-0.000950033	2.44884e-05	6.65783e-06	-0.000149297	-0.000334246	0.00115161	0.000950737	-0.00133776	-0.000754728	0.000298536	0.000896216	0.00267506	0.00260897	0.000593272	0.000280242	0.00102657	0.000197643	-0.00111632	-0.00129758	-0.00120474	-0.00125455	-0.00175506	-0.00216389	-0.00154	-0.000797887	0.00074288	0.000707624	0.000185193	-0.000267054	-0.00114528	-0.00312583	-0.00313713	-0.00535496	-0.0065995	-0.00419602	-0.00245115	-0.00168628
-0.000338017	-0.000571034	7.47413e-05	0.000526864	0.00038204	0.000590438	-0.00104513	-0.00228565	-0.00197063	-0.000925556	6.69404e-05	3.89315e-05	0.00013219	-0.000612302	4.91663e-05	0.000111071	0.000527486	0.000790403	0.00200224	0.00168202	-0.000243496	0.000166708	0.00101269	0.00166145	0.00316835	0.00287415	0.000300223	3.20671e-05	0.000934001	0.000434394	-0.000421157	-0.000350958	-0.00023254	-0.000651586	-0.00135172	-0.00171153	-0.000701188	0.000181498	0.00150773	0.00157223	0.00105948	0.000674663	0.00015379	-0.00116915	-0.00140365	-0.00354176	-0.00405896	-0.00203072	-0.000899696	-0.000690988
-0.00101848	-0.00094403	-0.000224978	0.000475719	0.000339339	0.000468976	-0.00122349	-0.0025875	-0.00250633	-0.00154083	-0.000573518	-0.000103973	0.000827147	0.000115757	0.00037888	0.000279049	0.000722583	0.00104849	0.00213275	0.00179227	2.15999e-05	-0.000164696	0.000414664	0.00126332	0.00307208	0.00314424	0.000967476	0.000889289	0.00163923	0.000990757	0.000262589	0.000391917	0.000653228	0.00010206	-0.000419154	-0.000764642	-0.000251836	0.000569258	0.00184364	0.00198968	0.00156175	0.0012332	0.00103944	0.000199408	0.000105502	-0.00149411	-0.00201681	-0.000558876	0.000147997	7.07248e-05
-8.7724e-05	0.000360982	0.000622613	0.00143842	0.00162959	0.00175836	0.000168183	-0.00124627	-0.00113339	0.000181514	0.00105583	0.00136368	0.00167712	0.000579887	0.000850263	0.000852191	0.00122798	0.00160075	0.00239086	0.00209038	0.00036328	-0.000388773	0.000111135	0.000925105	0.00271478	0.00294352	0.00147081	0.00156813	0.00223849	0.00122311	0.000196505	0.000403991	0.000941599	0.000940773	0.000858413	0.000660656	0.000466527	0.000856098	0.00202967	0.00232218	0.00201942	0.00194002	0.00197344	0.00144209	0.00146096	0.000483851	0.000101523	0.0012216	0.00159475	0.00140418
4.29057e-05	0.000652907	0.000599695	0.0015069	0.00193463	0.00219287	0.00118388	0.000233253	0.000491533	0.00164667	0.00219985	0.00238281	0.00214373	0.000488472	0.000526796	0.000870276	0.00152274	0.00200473	0.00241238	0.00248189	0.00115104	0.000504677	0.00133727	0.00200115	0.00296704	0.00263785	0.00134442	0.00148657	0.00215922	0.00107364	8.08884e-05	0.000366696	0.00100682	0.00135138	0.00163465	0.0013067	0.000570668	0.000566659	0.00159328	0.00181932	0.00184098	0.0021714	0.0022753	0.0019049	0.00195987	0.00110192	0.00102715	0.00220584	0.00244858	0.0020477
0.000677242	0.00104471	0.00044635	0.00150421	0.00216266	0.00228235	0.00158724	0.00104033	0.00134593	0.00194474	0.00208788	0.00193224	0.00113669	-0.000952917	-0.00128241	-0.000645267	0.000411822	0.00104975	0.00176007	0.00208115	0.000506241	-0.000135073	0.000930553	0.00183663	0.00271325	0.00240759	0.00129109	0.00125767	0.00185254	0.000939392	1.83599e-05	0.000324812	0.000619198	0.000870656	0.00148498	0.00124779	0.000615796	0.000616088	0.0015414	0.00157198	0.00160516	0.00205397	0.00238807	0.00225401	0.00200254	0.000783036	0.000605662	0.0016992	0.00209752	0.00105469
0.000998218	0.000992806	0.000293366	0.00156618	0.0025391	0.00276428	0.00215265	0.0017272	0.00201743	0.00242686	0.00224444	0.00166686	0.00111286	-0.000143781	-0.000658356	-0.000687109	-0.000328053	2.17324e-05	0.00100969	0.00141388	-0.000322828	-0.00084841	6.56568e-05	0.000639953	0.00148066	0.00129924	0.000515854	0.000595508	0.000868064	-0.00019816	-0.000716941	6.81978e-05	0.000521282	0.000827024	0.00117765	0.000944039	0.000581135	0.000934487	0.00195051	0.00187646	0.00154128	0.00193013	0.00243143	0.0024342	0.0020004	0.000468561	0.000228434	0.00156602	0.00194215	0.000600654
-0.000246072	-0.000927766	-0.00165453	0.000256489	0.00211442	0.00302542	0.00270528	0.00212849	0.00199692	0.00242287	0.00226916	0.00171177	0.00163638	0.00086889	-5.69262e-05	-0.000879052	-0.00104293	-0.000727286	0.000674316	0.00138284	-0.000643824	-0.00177363	-0.00105534	-0.000399557	0.000873299	0.00123033	0.000898942	0.00113388	0.00104595	-0.000337757	-0.000998288	-0.000603621	-0.000146956	0.000242701	0.000306855	-6.36713e-05	-0.000153761	0.000137277	0.00154149	0.00175481	0.001614	0.00191473	0.00234849	0.00263083	0.0024237	0.000871071	0.000581631	0.00205074	0.00253581	0.00148532
-0.00111454	-0.00227945	-0.0031247	-0.00099653	0.00146658	0.00273798	0.00251495	0.00191697	0.00184858	0.00247286	0.00258286	0.00227569	0.00209468	0.00142073	0.000810558	-9.7283e-05	-0.000448635	-0.000342273	0.00116021	0.00186312	-0.000459925	-0.00250854	-0.00246895	-0.00152286	0.000461583	0.00149102	0.00155044	0.00184484	0.00137624	-0.000256561	-0.000929926	-0.00107423	-0.000674866	-0.000223073	-0.000182536	-0.0006251	-0.000871409	-0.000773098	0.000854848	0.00119555	0.00130718	0.00148259	0.00191384	0.00253993	0.00281248	0.00174855	0.00153745	0.00264534	0.00301067	0.00227087
-0.00051812	-0.00168351	-0.00199866	-0.000274276	0.00169732	0.00254251	0.00191797	0.00103203	0.000877704	0.00177809	0.0022841	0.00204516	0.00170281	0.00087057	0.000360478	-0.000731106	-0.00116938	-0.00090495	0.000596412	0.00125835	-0.00167938	-0.00442386	-0.0045203	-0.00311801	-0.000170663	0.00158825	0.00192226	0.00250957	0.00203534	0.000408783	-0.00017006	-0.000664156	-0.000638382	-0.000173496	-5.7717e-05	-0.000237381	-0.000645298	-0.000752085	0.000437147	0.000495449	0.000809815	0.000836736	0.000982493	0.00189786	0.0027188	0.00206923	0.00210204	0.00310092	0.00340638	0.00300854
-0.00041589	-0.000829799	-0.000458966	0.000761413	0.00209162	0.00287681	0.00201627	0.00106976	0.00106039	0.00184941	0.00229467	0.00177992	0.001226	0.000668901	0.000433493	-0.000522166	-0.000894486	-0.000308458	0.000985916	0.00184816	-0.000667541	-0.00348381	-0.00402398	-0.00284972	-3.30063e-05	0.0016962	0.00232764	0.00318781	0.00294603	0.00163282	0.00110895	0.000893518	0.000457679	0.000646894	0.000634094	0.000494276	-0.000335331	-0.000873335	-0.00029057	-0.000447801	6.09172e-05	0.000156518	1.66262e-05	0.000966986	0.00231901	0.00208241	0.00240764	0.00322766	0.00327164	0.00289673
-0.000688481	-0.000630587	0.000253236	0.00121934	0.00224706	0.00315107	0.0024742	0.00175938	0.00165116	0.00178231	0.0018769	0.00141058	0.00049638	-4.18566e-05	-0.000632402	-0.00117522	-0.000948582	0.000137365	0.000942864	0.00185236	-0.000239794	-0.00263311	-0.00346893	-0.00266141	-1.90096e-05	0.00171921	0.00246199	0.00344651	0.00326012	0.00230539	0.00187541	0.00176181	0.00115277	0.00118552	0.00109113	0.000672609	-0.000223218	-0.000603966	-0.000256433	-0.00045397	0.000169815	0.000459418	0.000214039	0.001007	0.00219206	0.00202608	0.00243699	0.00337665	0.00327382	0.00270856
-0.000148109	-0.000534904	0.000394893	0.00149102	0.00237284	0.00304642	0.00277481	0.00233547	0.00212293	0.00191522	0.00163956	0.00169747	0.00102337	0.000430421	-0.000959783	-0.002328	-0.00195805	-0.000265168	0.000622624	0.00168419	-0.000110911	-0.00214254	-0.00298266	-0.00215276	-5.46976e-06	0.00134246	0.00204265	0.00297558	0.0029558	0.0025605	0.0023425	0.00227568	0.00174321	0.00189404	0.00205142	0.00160563	0.000967881	0.000895956	0.000944326	0.000559634	0.00119261	0.00158274	0.00107184	0.0010249	0.00156475	0.00135497	0.00150308	0.00250314	0.00207285	0.00145377
0.000547268	-0.00012444	0.000316346	0.00139407	0.00240345	0.00291371	0.0027686	0.00232449	0.00207054	0.00193477	0.00142166	0.00147161	0.000946637	4.72665e-06	-0.00163853	-0.00354519	-0.00337988	-0.00160735	-0.000560533	0.000705985	-0.000911036	-0.00246334	-0.0027539	-0.00184285	0.00033074	0.00175741	0.0023647	0.00320207	0.00310811	0.00277932	0.00246148	0.00168883	0.000949914	0.00134032	0.00153349	0.0012665	0.00118723	0.0014696	0.00156595	0.00135364	0.00195273	0.00238033	0.00183532	0.00142955	0.00139346	0.000810335	0.00033981	0.00131027	0.000892774	0.000175899
0.00163333	0.00128233	0.00144866	0.00216508	0.00293254	0.00292919	0.00239908	0.00185373	0.00147773	0.00113655	0.000673715	0.00061795	-0.000274774	-0.00146354	-0.00277118	-0.00430961	-0.00364841	-0.0017784	-0.000638893	0.000611037	-0.000964843	-0.00247504	-0.00248461	-0.00130614	0.000656982	0.0019621	0.00239013	0.00320434	0.00320592	0.00287594	0.00229038	0.00114204	0.00057175	0.00108448	0.00150107	0.00131281	0.00135413	0.00160847	0.00175947	0.00163893	0.00250723	0.0031545	0.00275515	0.00245824	0.00224128	0.00142953	0.00105096	0.00168766	0.0010394	-4.18698e-05
0.00165154	0.00154271	0.0018813	0.00243387	0.00266661	0.00217823	0.00177085	0.00129094	0.00080451	0.000213192	-0.000172876	2.93057e-05	-0.000888531	-0.00249489	-0.00400094	-0.00554654	-0.00434169	-0.00245297	-0.000940621	0.000111362	-0.0014257	-0.00284732	-0.00262404	-0.00128636	0.000762181	0.0018161	0.0021454	0.00271534	0.003332	0.00333476	0.00274557	0.00151477	0.000924353	0.00130243	0.00192627	0.00166031	0.00151176	0.00161749	0.00165249	0.00146489	0.00253724	0.00321208	0.0026776	0.00223649	0.00242089	0.0020458	0.00208933	0.00261802	0.00192538	0.000569289
0.000625234	0.000975644	0.00137506	0.00178314	0.00186699	0.00121231	0.00088269	0.000297035	-0.000320039	-0.000746747	-0.00109276	-0.00068743	-0.00134462	-0.00273352	-0.00394865	-0.00522228	-0.00389586	-0.00195178	-0.000225995	0.000605367	-0.000755766	-0.0025974	-0.00290266	-0.0015677	0.000623544	0.00171294	0.00198096	0.00185769	0.00302021	0.0032571	0.00286205	0.00182361	0.00112709	0.00144403	0.00217671	0.00187777	0.00129823	0.00112705	0.00137537	0.0014009	0.00243903	0.00304534	0.00230943	0.00166539	0.00216747	0.0023684	0.00271045	0.00309059	0.00203073	0.000609219
-0.000521387	0.000389858	0.000668234	0.00117481	0.00143925	0.00128559	0.00122517	0.000695467	2.81965e-05	-0.000369767	-0.000401481	0.000597875	0.000204334	-0.00161813	-0.00334003	-0.00480368	-0.00320469	-0.0012529	-0.000223586	0.000423443	-0.00105417	-0.00291251	-0.00395544	-0.00311703	-0.000553743	0.00126554	0.00194001	0.00169672	0.00261743	0.00274148	0.00234727	0.00134722	0.000712365	0.00117294	0.00165588	0.00104177	0.000355341	0.000302162	0.000857462	0.00122464	0.00240634	0.00324398	0.00290522	0.0025397	0.00272321	0.00277728	0.00309094	0.00356649	0.00282445	0.00149679
0.000250996	0.0013597	0.00131472	0.00179127	0.00212676	0.00218743	0.00226505	0.0016141	0.000814685	0.000201558	8.72722e-06	0.00125872	0.00102353	-0.00104621	-0.0031308	-0.00490174	-0.00297994	-0.00107754	-0.000422742	0.000196465	-0.00102169	-0.00270966	-0.00359379	-0.00327564	-0.000872646	0.000793331	0.00158427	0.0012054	0.00196025	0.00182886	0.0012473	0.000156391	-0.000328191	0.000248316	0.000870128	0.000138097	-0.000721875	-0.000909462	-6.96057e-05	0.000537955	0.0020009	0.00311522	0.00282705	0.00242675	0.002252	0.00220748	0.00229241	0.00267598	0.00242709	0.00141308
0.00153727	0.00254289	0.00228384	0.002356	0.00275574	0.00293223	0.00305399	0.00238067	0.00175372	0.00103255	0.000722018	0.00156013	0.00101352	-0.0014651	-0.00315341	-0.00417359	-0.00205176	-0.000476456	-7.35865e-05	1.01357e-05	-0.000784878	-0.00157894	-0.00138177	-0.00157377	0.000195391	0.00141998	0.00173485	0.000899333	0.00162824	0.00135473	0.000653842	-0.000455112	-0.000922025	-0.000192384	0.000777828	0.000107883	-0.000821548	-0.00140134	-0.000222698	0.00057732	0.00182304	0.00266633	0.00238345	0.00218775	0.00144462	0.00117276	0.0011607	0.00134849	0.00135809	0.00078618
0.00276913	0.00339001	0.00307148	0.00267051	0.00250712	0.00254333	0.00262347	0.00194208	0.0011548	0.00043187	0.00024136	0.00102736	0.000332135	-0.00267629	-0.00399012	-0.00451181	-0.0020016	-0.000486627	-0.00018209	-0.000730019	-0.00145259	-0.00198391	-0.00123552	-0.00168922	0.00017691	0.00121403	0.00108888	-0.000201799	0.000522934	0.000122226	-0.000408252	-0.0011635	-0.00149245	-0.000854712	0.000263753	-2.14175e-05	-0.000600519	-0.00123299	-0.000269325	0.000737949	0.00205134	0.00250871	0.00230376	0.00222372	0.000814084	0.000429444	0.000629015	0.00106779	0.00121738	0.000542239
0.0032599	0.00347951	0.00327435	0.00283468	0.00204473	0.00175549	0.00206446	0.00202467	0.00152776	0.000857441	0.000492652	0.000892187	0.000356045	-0.00192857	-0.00286853	-0.00304934	-0.000207965	0.00119882	0.00108457	0.000463196	-0.000356703	-0.000675044	-0.000157526	-0.000618795	0.000813562	0.00142924	0.00130146	0.00017043	0.000649235	0.00044145	0.000353782	-0.000189797	-0.000216031	0.000286054	0.00100257	0.000663089	0.000356357	-0.000138102	0.000245315	0.00124116	0.00282941	0.00309496	0.00252703	0.00212902	0.000518308	0.000490612	0.00104401	0.00175043	0.00176256	0.000641851
0.00327378	0.00352489	0.00312304	0.00265467	0.001882	0.00171309	0.00240737	0.00270745	0.00213188	0.00157947	0.00157091	0.0019772	0.0015381	-0.000266095	-0.00124316	-0.00148147	0.000850826	0.00209352	0.00184203	0.00112685	0.000309533	-6.85793e-06	-0.000125526	-0.000782804	0.000812004	0.00167175	0.0015503	0.000388066	0.000441467	0.000269194	0.000401931	0.00016314	0.00047667	0.000781251	0.00125793	0.0009197	0.00104174	0.000763424	0.00115713	0.00226191	0.00362966	0.00380473	0.00327526	0.00285632	0.00161277	0.00147559	0.00174612	0.00231099	0.00205148	0.000646814
0.00323718	0.00355444	0.0031678	0.00256309	0.00180893	0.00172261	0.00230114	0.00232289	0.00110715	0.0005091	0.000943902	0.00180485	0.00142101	-1.6063e-05	-0.00102896	-0.00121289	0.00109914	0.00259337	0.00257957	0.00175175	0.00115652	0.000440057	-0.000727898	-0.00148806	0.000765448	0.00189599	0.00172694	0.000738445	0.000286685	0.000308044	0.000589203	0.00070428	0.000946017	0.00106695	0.00136291	0.000977058	0.000854868	0.000266202	0.000835343	0.00243619	0.00367372	0.00364771	0.00320211	0.00281329	0.00195724	0.00175627	0.0019102	0.0020347	0.00142817	0.000114823
0.0031311	0.0033039	0.00308164	0.00232399	0.00147718	0.00149792	0.00198286	0.00197572	0.000253821	-0.000647464	-3.91297e-05	0.00138632	0.00129301	0.000366997	-0.000269019	-0.000491043	0.00171971	0.00290202	0.00295305	0.00205113	0.00144479	0.000388219	-0.000961054	-0.00149767	0.00111394	0.00247788	0.0023362	0.00140097	0.000483285	0.000685287	0.000977671	0.00117852	0.00121111	0.00102492	0.00121802	0.000872873	0.000305998	-0.000573467	-0.000343134	0.0017071	0.00302943	0.00288506	0.0024582	0.00213907	0.00155704	0.00146876	0.00154496	0.00141528	0.000602192	-0.000580125
0.00394595	0.00407606	0.00407679	0.00301356	0.00185259	0.00162163	0.00219355	0.00215325	0.000348638	-0.00097424	-0.000338735	0.00120437	0.00116777	0.000333483	-0.000344339	-0.000933109	0.00109693	0.00242138	0.00282064	0.00182925	0.000793118	-0.000586471	-0.00160389	-0.00173523	0.000720635	0.00209217	0.00216536	0.00153835	0.000742076	0.000780385	0.000903686	0.00140577	0.00168129	0.00155706	0.00171818	0.00119928	0.000463577	-0.000267004	-0.000209623	0.00133704	0.00261947	0.00257236	0.00230304	0.00184897	0.00139945	0.00132358	0.00130968	0.000876021	-0.000125566	-0.00109532
0.00361505	0.00368067	0.00407994	0.00320953	0.00213538	0.00188365	0.00274847	0.00277431	0.00111627	-0.000273205	0.000475353	0.00184571	0.00166217	0.000545487	-0.000492607	-0.00160375	0.000245231	0.00199618	0.00243559	0.000957137	-0.0006234	-0.00180928	-0.00205104	-0.00163794	0.000718817	0.00210319	0.00258012	0.00260039	0.00187574	0.00155181	0.00156193	0.00171057	0.00195133	0.00206744	0.00270315	0.00255615	0.0019841	0.00139167	0.00118989	0.00201758	0.00303979	0.00323481	0.00276922	0.00192792	0.00133641	0.00131528	0.00124798	0.000616975	-0.000629133	-0.00183613
0.00297273	0.00341177	0.00406127	0.0036026	0.00289728	0.00273944	0.00343713	0.00336459	0.0017472	0.000522154	0.00112925	0.00218213	0.00160024	0.000304051	-0.000416762	-0.00150166	-0.000282083	0.00128366	0.00168012	-0.000156604	-0.00235492	-0.00358461	-0.00303983	-0.00196722	0.00102039	0.00273133	0.00326598	0.00295623	0.002123	0.00202503	0.00222686	0.00180437	0.00133998	0.00188835	0.00286388	0.00286867	0.00244809	0.00181367	0.00203731	0.00277714	0.00336242	0.00342133	0.00281091	0.00177039	0.00129439	0.00115978	0.00089543	0.000288651	-0.000927733	-0.00222193
0.00290451	0.00381796	0.0041834	0.00366867	0.0030826	0.00322	0.00372692	0.00349323	0.00183676	0.000902155	0.0016152	0.00242443	0.00167008	0.000394467	-8.29173e-05	-0.00121667	-8.21752e-05	0.00131723	0.00188868	5.42299e-05	-0.00185304	-0.00283863	-0.00231065	-0.00169275	0.00124921	0.00309476	0.00346334	0.00284877	0.00192619	0.00186742	0.00225521	0.00206649	0.00134996	0.00185937	0.00277356	0.00264313	0.00221541	0.00180709	0.00215142	0.00286316	0.00331562	0.00315941	0.00235428	0.00140753	0.0012635	0.000978162	0.00073943	0.000311174	-0.000804283	-0.00199782
0.00204265	0.0029093	0.00303824	0.00253383	0.00184171	0.00238247	0.00302339	0.0028915	0.00135578	0.000263181	0.00101334	0.00181925	0.00147709	0.000717596	0.000221434	-0.00100911	-0.000180395	0.00128491	0.00211659	0.000311957	-0.00115365	-0.0022007	-0.0017565	-0.00131599	0.000971497	0.00250697	0.00274255	0.00248137	0.00167255	0.00144772	0.00210331	0.00242099	0.00211901	0.00247196	0.00296777	0.0022944	0.00143684	0.00120828	0.00169806	0.00202417	0.00178348	0.0013373	0.000556539	8.68788e-05	0.000484682	0.000479544	0.000384007	0.000164711	-0.000735597	-0.00161404
0.0017375	0.00226746	0.00239029	0.002062	0.0013573	0.00210802	0.00291849	0.0028004	0.0014431	1.20468e-05	0.000508938	0.00149737	0.00148242	0.00113111	0.000655782	-0.000743606	-0.000162128	0.00144441	0.0029315	0.00201169	0.000836939	-0.000152171	0.000165003	0.00063979	0.00189499	0.00268604	0.00291852	0.00296155	0.0021606	0.00152797	0.00216966	0.00263228	0.00253162	0.00259724	0.00280113	0.00185628	0.000865556	0.000931543	0.00143886	0.00156611	0.0011862	0.000569622	-0.000426456	-0.000630471	6.99153e-05	0.000315682	0.000401643	0.000595521	-0.00016184	-0.000814488
0.00232913	0.00221415	0.00212378	0.00190684	0.00148718	0.0020331	0.0026865	0.00212193	0.00106782	0.00018387	0.000589212	0.00155475	0.00155625	0.00114221	0.000836566	-0.000239832	0.000300754	0.00196263	0.00363637	0.00322381	0.00238245	0.00151023	0.00153967	0.00192453	0.00265128	0.00311607	0.0035785	0.00370312	0.0029428	0.00238558	0.00268426	0.00267751	0.00222461	0.00213989	0.00224351	0.0010596	0.000183184	0.000690472	0.00147553	0.00171424	0.00132763	0.000434136	-0.000880759	-0.000931343	-9.83103e-05	-1.78244e-05	-0.000130921	8.76679e-05	-0.00112993	-0.00164554
0.00326446	0.00270839	0.00276006	0.00241733	0.00204001	0.00215788	0.00253881	0.0018411	0.00112105	0.000673414	0.00112594	0.00182611	0.00163013	0.000790401	0.000519261	-0.000636625	-0.000269159	0.00141931	0.00310959	0.0027807	0.00199846	0.00111519	0.00084844	0.000966512	0.00174827	0.00276873	0.00309184	0.0031874	0.0024796	0.00229862	0.0027136	0.00214309	0.00157511	0.00190559	0.00222964	0.0012217	0.000424213	0.000611985	0.00165711	0.00211901	0.00199794	0.00126421	-0.000133734	-0.000160382	0.000740696	0.000696929	0.000699192	0.000779743	-0.000679709	-0.00135063
0.00250259	0.00185413	0.00226751	0.00194921	0.00159455	0.00181153	0.00223348	0.00208438	0.00186953	0.00150048	0.00180797	0.00238045	0.00194425	0.000602623	0.00037449	-0.000658353	-0.000488823	0.000806114	0.00202866	0.00162956	0.000949371	0.000523498	0.000676759	0.000392357	0.00121317	0.00230715	0.00243196	0.00185366	0.00105849	0.00124741	0.00208843	0.00134778	0.000757922	0.0014785	0.00199026	0.000834389	-0.000130102	-0.000415383	0.000873179	0.00191012	0.00206424	0.00153985	0.000419588	0.000547674	0.00158463	0.00130627	0.00097776	0.00111754	-8.15095e-05	-0.000414314
0.00226395	0.00150729	0.00213389	0.00199137	0.00160102	0.00181522	0.001966	0.001934	0.00199166	0.00154017	0.00185614	0.002383	0.0020368	0.000582714	0.000700151	-0.000206191	-6.31803e-05	0.000869486	0.00190651	0.00140574	0.000675719	0.000472695	0.00126143	0.00108306	0.00187331	0.00249585	0.0021242	0.0010474	0.000311233	0.000497763	0.00127614	0.000594074	7.73458e-05	0.000827705	0.00125654	-6.34846e-05	-0.000713052	-0.000895128	0.000478091	0.00159758	0.00147781	0.000758573	-0.000265048	0.000285609	0.00179737	0.0014639	0.000842073	0.000944795	0.00025293	0.000308775
0.00190369	0.00100982	0.00164887	0.00166674	0.00125191	0.00149001	0.00148818	0.00138585	0.00172589	0.00154876	0.00201771	0.00220226	0.00164653	-8.85221e-05	0.000263943	-0.00041248	-0.000503817	0.00037209	0.00194268	0.00147735	0.000661525	0.00047877	0.00176284	0.00199834	0.00244775	0.00260759	0.00171016	0.000313407	-0.000121154	0.000291119	0.000709815	-0.000125989	-0.000288583	8.08915e-05	0.000293547	-0.00122593	-0.00142195	-0.00118899	0.000270275	0.000788552	0.000155142	-0.000694463	-0.00187644	-0.000876337	0.00101169	0.00112151	0.000498611	0.000330434	-0.000267931	-0.000334798
0.00214625	0.00127766	0.00185087	0.00194543	0.00148519	0.00155472	0.00167413	0.00170676	0.00221248	0.00246196	0.0028673	0.00269075	0.00157605	-0.000261428	0.00042802	0.0001872	-0.000168666	0.000530531	0.00215698	0.00214935	0.00143586	0.000891011	0.00207751	0.00246267	0.00277315	0.00259658	0.00151154	-6.37221e-05	-0.000607841	0.000116646	0.000323872	-0.000333764	-0.000275792	-0.00076377	-0.000868035	-0.00265164	-0.00233911	-0.00176739	-0.000324153	-5.56805e-05	-0.000143812	-0.00109464	-0.00250268	-0.00126964	0.000253643	0.000314171	-0.000425115	-0.000806012	-0.00145002	-0.00174065
0.00227215	0.0015864	0.00221965	0.0026746	0.0024583	0.00222683	0.00219147	0.00209488	0.00211246	0.00254425	0.00301409	0.00267222	0.00130198	-0.00047555	0.000616944	0.000840871	0.000490452	0.000496035	0.00155913	0.00195592	0.00191012	0.00174245	0.00278187	0.00274847	0.00244087	0.00191589	0.000966733	0.000266138	7.39992e-05	0.000802171	0.00103822	0.000706662	0.000848551	-0.000116502	-0.000332434	-0.00140016	-0.000795791	-0.000561339	0.000291739	0.000552927	0.000896463	1.53826e-05	-0.00161233	-0.000270499	0.000893845	0.000861219	0.00010275	-0.000584393	-0.00193152	-0.00246011
0.00318885	0.00300133	0.00312369	0.00313017	0.00289861	0.00249871	0.0022991	0.00210783	0.00195611	0.00233755	0.00257589	0.00215186	0.0010874	-0.000232444	0.0012648	0.00138607	0.000829022	0.00052136	0.00124954	0.00170328	0.00207099	0.00197997	0.0030298	0.0028626	0.00212152	0.00148659	0.000546331	0.000211261	0.000489451	0.00111222	0.00139422	0.00123854	0.00165183	0.00133741	0.0015331	0.000796343	0.000772433	0.000488084	0.00102882	0.00175262	0.0023664	0.00179135	0.000204636	0.000994447	0.00171206	0.00160157	0.000685686	0.000455872	-0.000681546	-0.00107816
0.00338712	0.00366127	0.00327619	0.00275601	0.00211277	0.00157648	0.00147314	0.00152734	0.00162786	0.00206628	0.00186012	0.0015867	0.00113517	0.000536856	0.00190055	0.00186854	0.00143397	0.00125123	0.00189531	0.00229432	0.00250771	0.00237558	0.00334612	0.0030426	0.00209795	0.00143369	0.000615905	0.000168059	0.000413354	0.000821885	0.00114612	0.000996375	0.00165829	0.00194232	0.00249589	0.00183137	0.00109193	0.000354924	0.000921822	0.0019673	0.00263766	0.00229535	0.00102764	0.00165338	0.00215007	0.00183474	0.000665788	0.000719418	0.000306022	0.000473117
0.0021613	0.00308589	0.00258844	0.00190504	0.00156306	0.00120216	0.000912839	0.000796358	0.00097425	0.00173441	0.00167055	0.0016652	0.00130113	0.00099478	0.00197531	0.00155616	0.001264	0.00163722	0.00242644	0.00260004	0.00261558	0.00250628	0.00353393	0.00333629	0.00235027	0.00168733	0.00103136	0.000455468	0.000537224	0.000975808	0.0016259	0.00154654	0.00192879	0.0017569	0.00201753	0.0013079	7.65267e-05	-0.000959398	-0.000505565	0.000875582	0.00177817	0.00152875	0.00046865	0.00137259	0.00195011	0.00143142	0.000401292	0.000611244	0.00103794	0.00158942
0.000856872	0.00189507	0.00144731	0.000856669	0.000770685	0.000437657	-5.32008e-05	-0.000422972	-0.000311222	0.000839127	0.00122291	0.00169287	0.00169931	0.00149861	0.00225529	0.00145609	0.000841429	0.00154056	0.00266817	0.00280545	0.00284104	0.00264922	0.00349643	0.00341763	0.00273017	0.00232527	0.00172901	0.00115534	0.00143133	0.00195554	0.00262865	0.00254245	0.00249023	0.00153855	0.00148536	0.00062967	-0.000611749	-0.00111421	-0.000647878	0.00044148	0.00127425	0.00108569	0.000213263	0.00121244	0.00194068	0.00174712	0.00110711	0.00125531	0.00191642	0.00238825
0.000430688	0.00102485	0.000389466	-0.000293502	-0.00021616	-0.000247853	-0.000455023	-0.000531701	-0.000384654	0.000967044	0.00145311	0.001999	0.00185548	0.00146235	0.00246114	0.00177402	0.000971957	0.00138415	0.00247888	0.00274397	0.00267521	0.00235221	0.00311649	0.00298532	0.00235957	0.00247064	0.0022493	0.00187261	0.00228886	0.00243535	0.00271018	0.00242596	0.00221061	0.000889371	0.000651204	7.77736e-05	-0.000586008	-0.000498173	9.01305e-05	0.000858818	0.00147482	0.00125221	0.000299662	0.00127247	0.00201616	0.00173361	0.000889111	0.000932676	0.00167549	0.00207069
0.00113365	0.00154507	0.000644448	-0.000281904	0.000277622	0.000978136	0.00101998	0.00110768	0.000442613	0.0012646	0.00201566	0.00242105	0.00167109	0.000813983	0.00210007	0.0016196	0.00112293	0.00159472	0.00257949	0.00327275	0.00307765	0.00241504	0.00305346	0.00291881	0.0026349	0.00312969	0.00311589	0.00301802	0.00355204	0.00355835	0.00355986	0.00291886	0.00274198	0.0018217	0.00175235	0.0018746	0.00175288	0.00162007	0.00166764	0.00187238	0.00218118	0.00199796	0.00139324	0.00206492	0.00249591	0.00202092	0.00109951	0.0013228	0.00216704	0.00249497
0.00183847	0.00213995	0.00131437	2.31817e-05	0.000442232	0.00179853	0.00220262	0.00185766	0.000356775	0.000793042	0.00182556	0.0025694	0.00206422	0.00109024	0.00211118	0.00188954	0.00168603	0.00231011	0.00310383	0.00377339	0.00344919	0.00242301	0.00255366	0.00271645	0.00263942	0.00335979	0.00351335	0.00348105	0.00385551	0.00380942	0.00355372	0.00265635	0.00272733	0.00266387	0.00279834	0.00307741	0.00315021	0.00284164	0.00251785	0.0024871	0.00279941	0.00271069	0.00258174	0.00268862	0.00255016	0.00190594	0.00101094	0.00193904	0.00260983	0.00250695
0.00130011	0.00175241	0.00130294	0.000181823	0.000565525	0.00213342	0.00270594	0.00225284	0.000809094	0.000970327	0.00194983	0.00258585	0.00206476	0.000922124	0.00165522	0.00128577	0.00105937	0.00196731	0.00289155	0.00374395	0.00366556	0.0023636	0.00216282	0.00273098	0.00305135	0.00384939	0.0041606	0.00414359	0.0043582	0.00427191	0.00393058	0.00299064	0.00315452	0.00375091	0.00369788	0.00327751	0.00303257	0.00262231	0.00247127	0.00231212	0.00248322	0.00249488	0.00243388	0.00234448	0.00223175	0.00181394	0.00102006	0.0019838	0.00206648	0.00177841
-0.000264978	0.000843954	0.000898473	0.000364996	0.000893382	0.00237126	0.00297623	0.00229265	0.00114033	0.00134039	0.00199328	0.00243666	0.00206432	0.00116533	0.00219033	0.00230202	0.00219034	0.00278495	0.00341222	0.00406302	0.00424573	0.00316837	0.00282017	0.00331953	0.00373329	0.00436069	0.00460125	0.00472068	0.00486127	0.0047253	0.00440709	0.00369803	0.00370656	0.00404995	0.00368216	0.00309595	0.00294936	0.00260065	0.00259757	0.00240393	0.00248343	0.00253932	0.00257413	0.00259374	0.0025017	0.00236003	0.00190503	0.0028517	0.00261379	0.00217959
-0.000895042	0.000640208	0.00116557	0.0011245	0.00181816	0.00297285	0.0033583	0.00299239	0.00236572	0.00262578	0.00297534	0.00303643	0.0026754	0.00199892	0.00293159	0.00336128	0.00356177	0.0036966	0.00407402	0.00446211	0.00479968	0.00420864	0.00398038	0.00402947	0.00408054	0.00436113	0.00446822	0.00456896	0.00496685	0.00491939	0.00502699	0.00443273	0.00393796	0.0037484	0.00326517	0.0028547	0.00286019	0.00260544	0.00280144	0.00268286	0.00285853	0.00314962	0.0030847	0.00277932	0.0023255	0.00229639	0.00235549	0.00364673	0.00317018	0.00228809
0.00049281	0.00189234	0.00227434	0.00196024	0.00224249	0.00286378	0.00300386	0.00303713	0.00303581	0.00301693	0.00311558	0.00320916	0.00308603	0.00244405	0.00293714	0.0036609	0.00427467	0.00433388	0.00440465	0.00447163	0.00475306	0.00448447	0.00458858	0.0044856	0.0042014	0.00390543	0.00385573	0.00402402	0.00485391	0.00500644	0.00533697	0.00487878	0.00425781	0.00404105	0.00370376	0.00335957	0.00332413	0.00289144	0.00280285	0.0026196	0.00266416	0.00310091	0.00308684	0.00264355	0.00213356	0.00192226	0.00215527	0.00373132	0.00343191	0.00273242
0.000188977	0.00144676	0.00172239	0.00102633	0.00112339	0.00223823	0.00265797	0.00258408	0.00274529	0.00247407	0.00223383	0.00205321	0.00192559	0.00102094	0.00188541	0.0030867	0.00413253	0.00452824	0.00456902	0.00446973	0.00462743	0.00429842	0.00419109	0.00396931	0.00339348	0.00275297	0.00272724	0.00303514	0.00410227	0.00440655	0.0049453	0.00478213	0.00421138	0.00408312	0.0038498	0.00361197	0.00346212	0.00278322	0.00216284	0.0020065	0.00204717	0.00278225	0.00269119	0.00250401	0.00195672	0.00166018	0.00174268	0.00322532	0.0032114	0.0027715
-0.000683619	0.000636387	0.000889455	-9.9147e-07	-6.67625e-05	0.00178391	0.00281798	0.00264717	0.00245004	0.00217651	0.00182966	0.00135389	0.00100032	4.56744e-05	0.000862383	0.00219856	0.00371354	0.00430329	0.00446575	0.00457366	0.00456806	0.00404701	0.00364727	0.00327733	0.00283448	0.00236067	0.00252923	0.00314462	0.00405518	0.00431939	0.00456078	0.00426979	0.00412642	0.00423904	0.00405066	0.00376473	0.00325156	0.00222152	0.00105905	0.000641744	0.000816315	0.00176024	0.00169204	0.00160618	0.00110274	0.000759932	0.000935211	0.00278133	0.00312522	0.0028926
-0.00164648	-0.000387781	7.93287e-05	-0.000933304	-0.00111512	0.00111944	0.00258106	0.00271936	0.00238678	0.00211541	0.001537	0.000366115	-7.45257e-05	-0.000842727	0.000254709	0.00159606	0.00324073	0.00410231	0.00449406	0.00460213	0.0046516	0.00387867	0.00297106	0.00301519	0.00276269	0.0020395	0.00233596	0.00330562	0.00396676	0.00408588	0.00405291	0.0038861	0.00416628	0.00426072	0.00398468	0.0037178	0.0033232	0.00227172	0.000862895	0.000182102	0.000176205	0.00156869	0.0019129	0.00176266	0.00109361	0.000501663	0.00057857	0.00253238	0.00337362	0.00333816
-0.00215121	-0.00081875	-0.000279458	-0.00118867	-0.00122777	0.000607696	0.0020725	0.00284914	0.0028944	0.00326889	0.002865	0.00136643	0.00109895	0.000789927	0.00161599	0.00236794	0.00340677	0.00348238	0.00407564	0.00464256	0.00478648	0.0042624	0.00346893	0.00368551	0.00321767	0.00228434	0.00227373	0.00327286	0.00404501	0.00413626	0.00403639	0.00366656	0.00399207	0.00415747	0.00414755	0.00392247	0.00365185	0.00265624	0.00167519	0.0010081	0.000621163	0.00177145	0.0021138	0.00182678	0.00145031	0.00103519	0.000995169	0.00271498	0.00351458	0.00347935
-0.00251271	-0.000966692	-0.00053089	-0.00183452	-0.00208128	-0.000229552	0.0016032	0.00287868	0.00333562	0.00360364	0.00320872	0.00172646	0.00189389	0.00203423	0.00226502	0.00216603	0.00226356	0.00137748	0.00218189	0.00378834	0.00392137	0.00381839	0.00379056	0.00392849	0.00336989	0.0025513	0.00222975	0.00298836	0.00406668	0.00420068	0.0038756	0.00339031	0.00349412	0.00381881	0.00397163	0.00365155	0.00331557	0.00247446	0.00230891	0.00171501	0.00108483	0.00178007	0.00189828	0.00139295	0.00123531	0.000819766	0.000992301	0.00267462	0.0033449	0.00315598
-0.00108626	0.000354936	0.000537468	-0.00146857	-0.00211976	7.42484e-05	0.00232443	0.00361017	0.00406263	0.00397937	0.00347005	0.00220851	0.00237602	0.00206495	0.00166159	0.00120412	0.000953562	-0.000103016	0.000788868	0.00300886	0.00302747	0.00305249	0.00339494	0.00335339	0.00244204	0.00153958	0.000885314	0.00160422	0.0029763	0.00343853	0.00287592	0.00230305	0.0025303	0.00330035	0.0035655	0.00324428	0.0029149	0.00212682	0.00229443	0.0017587	0.00124159	0.00210408	0.00222112	0.0016168	0.00155498	0.000993093	0.00166336	0.0033844	0.00368797	0.00325479
-0.000236376	0.00119525	0.00124674	-0.0010927	-0.00209321	0.000242981	0.00256375	0.00355666	0.0037003	0.00336475	0.00251715	0.00132154	0.00148085	0.000875664	0.000378668	0.000117799	3.43387e-05	-0.000891693	6.26414e-05	0.0025052	0.0027627	0.0026933	0.0028207	0.00235237	0.0011476	0.000344455	-0.000355645	0.000150554	0.00114835	0.0018054	0.00121442	0.000556692	0.00118874	0.00230489	0.00284899	0.00285003	0.00272084	0.00202712	0.00200869	0.00159284	0.00114146	0.00168095	0.00175105	0.00132652	0.00105256	0.000303724	0.00126707	0.00320141	0.00344366	0.00281821
-0.000199059	0.00108698	0.00147851	-0.000282423	-0.00131737	0.000893909	0.00262762	0.00323405	0.0030556	0.00277439	0.0016945	0.000337269	0.000329421	-0.000359717	-0.000965126	-0.00129186	-0.00105266	-0.0021033	-0.00127678	0.00103829	0.00144393	0.00169821	0.00178303	0.000768186	-0.000560226	-0.000952378	-0.00126494	-0.000749348	-0.000207533	0.000299428	5.89816e-05	-0.00026658	0.000408786	0.00137504	0.00187411	0.00212747	0.00199789	0.00120689	0.000966776	0.000411625	-8.79211e-06	0.000212913	-0.000129943	-0.000580557	-0.000644334	-0.00157982	-0.000238734	0.00226139	0.00246897	0.00170721
0.000195632	0.00097482	0.00166455	0.000691748	8.38724e-05	0.00195724	0.00312539	0.00350349	0.00324123	0.00288068	0.0019328	0.000466145	-0.00014625	-0.00109745	-0.00130851	-0.0013293	-0.0011779	-0.00274422	-0.00184309	0.000359535	0.00112902	0.00139085	0.00145919	0.00100357	0.000202101	3.67945e-05	-0.000265504	0.000179219	0.00046186	0.000552609	0.000462253	0.000303138	0.00082245	0.00154033	0.00157627	0.00170528	0.00170086	0.00142867	0.00121766	8.53122e-05	-0.000758426	-0.0010519	-0.00162347	-0.00194215	-0.00170434	-0.00241546	-0.00117453	0.00132101	0.00159166	0.000897441
-0.000283816	0.000541697	0.00136079	0.000447522	-0.000515142	0.00125981	0.00231631	0.00302278	0.00310466	0.00259829	0.00182283	0.000251759	-0.000575813	-0.00119625	-0.000805549	-0.000642566	-0.000766438	-0.0027967	-0.00222376	-0.000215867	0.000712159	0.00109602	0.00153977	0.00161267	0.000948104	0.000814531	0.000462325	0.000796626	0.000872665	0.00103216	0.00120644	0.000791497	0.00113056	0.00182711	0.00181004	0.00184146	0.00173485	0.00151414	0.0013415	-0.000109391	-0.000938059	-0.00140713	-0.00237243	-0.00304768	-0.00256199	-0.00284158	-0.00149916	0.000710605	0.00100967	0.000579406
-0.000618073	0.000468646	0.00114294	0.000400643	-0.000550466	0.000919079	0.00191152	0.00287181	0.00329654	0.00257517	0.00179463	0.000254358	-0.000510485	-0.000942633	-0.000483625	-0.000393405	-0.000637336	-0.00284055	-0.00263563	-0.000976016	-0.000251156	3.89687e-06	0.000744797	0.0010897	0.000469037	0.000546365	0.000612773	0.000998462	0.000864413	0.000842466	0.00109976	0.000370027	0.000128714	0.00074672	0.000859181	0.000894907	0.000814693	0.000634437	0.000581684	-0.000912241	-0.00154443	-0.00174838	-0.00276835	-0.00363589	-0.00336646	-0.00365091	-0.00229648	-0.000539177	-5.68246e-05	-0.000283327
0.000160955	0.00118095	0.00124446	0.000112389	-0.000845768	0.000690632	0.00207016	0.00323611	0.00375419	0.0029696	0.00234165	0.00106961	0.000627589	-5.27075e-05	-0.000154776	7.78521e-05	0.000137344	-0.00141502	-0.00162373	-0.000617208	-0.000157764	-0.000235344	0.000451756	0.0013155	0.00098102	0.000722272	0.000162736	0.000370165	0.000124047	0.000206483	0.000632072	-2.03688e-05	-0.000378451	3.13305e-05	-1.78853e-06	-0.000245533	-3.95026e-05	0.000695587	0.00113889	-0.000226024	-0.000997078	-0.00161181	-0.00232009	-0.00256375	-0.00249647	-0.00302519	-0.00217949	-0.00104819	-0.00085912	-0.00129463
0.00228605	0.00320561	0.00305193	0.0011132	-0.000441478	0.0011862	0.00290248	0.0041172	0.0042645	0.003089	0.00218999	0.00123231	0.0013918	0.000655483	3.07295e-05	0.00062484	0.00124029	0.000146475	1.19462e-05	0.00125991	0.00190526	0.00165737	0.00173462	0.0022082	0.00169523	0.00107537	-0.000219116	-0.000389429	-0.000128727	0.000328939	0.000808503	0.000320808	0.000131658	0.000410646	0.000101737	-0.000421469	-0.000169371	0.00104345	0.00174621	0.000596735	-6.61879e-05	-0.00111582	-0.0018758	-0.00185867	-0.00168032	-0.00193454	-0.00115806	-0.000413032	-0.00088217	-0.00214566
0.00332355	0.00385212	0.0037243	0.0017607	2.61964e-05	0.00159616	0.00318469	0.00402596	0.00382814	0.00270161	0.00217769	0.00182282	0.00214044	0.00156582	0.00096241	0.00178765	0.00219647	0.000890371	0.000353454	0.00159745	0.00238173	0.00212664	0.00166218	0.00154087	0.00101609	0.000308226	-0.00094094	-0.0011667	-0.000667794	0.000327263	0.000909514	0.000656184	0.000789994	0.000950126	0.000593769	5.98869e-05	9.29922e-05	0.00117588	0.00188035	0.000688318	0.000317086	-0.000592316	-0.00136403	-0.00123715	-0.00146615	-0.00140033	-0.000583371	-0.000319462	-0.00159423	-0.00322047
0.00330958	0.00360466	0.00338279	0.00148826	-0.000389296	0.00141072	0.00275195	0.00330836	0.00296675	0.00212651	0.00215472	0.00213862	0.00238244	0.00145986	0.00121979	0.00215139	0.00266078	0.00159508	0.000630346	0.00145667	0.00202111	0.00179973	0.00111115	0.000912979	0.000940887	0.000347662	-0.000640739	-0.000986915	-0.00075432	0.000463126	0.00117411	0.000820487	0.000887235	0.00106655	0.000528638	-0.00018401	-0.000355527	0.000832152	0.00153362	0.000221375	-0.000104605	-0.000928886	-0.0015255	-0.00133841	-0.00197797	-0.00196059	-0.0010866	-0.000663084	-0.0022342	-0.00361369
0.0028059	0.00242708	0.00205933	0.000649339	-0.000514476	0.00151445	0.00263885	0.0031263	0.0025389	0.00173014	0.00191903	0.00221809	0.00261028	0.00150845	0.00124259	0.00209228	0.00256758	0.00156769	0.000318454	0.0012929	0.00144195	0.000913764	-1.77e-05	-0.000261828	-9.59533e-05	-0.00100407	-0.00186219	-0.00237176	-0.00252023	-0.00124767	-0.000256873	-0.000419626	0.000114451	0.000961022	0.00058229	-0.000449749	-0.00091181	0.000568135	0.00117769	-4.69398e-05	-0.000129782	-0.000852606	-0.00125834	-0.000901557	-0.00153902	-0.00173911	-0.00144566	-0.00147923	-0.00336655	-0.00413017
0.00201705	0.0017242	0.00113012	-0.000177626	-0.000917749	0.00130644	0.00254887	0.00288619	0.00173175	0.000528744	0.000786121	0.00163289	0.00254085	0.00171433	0.00152777	0.00227798	0.00282438	0.00196034	0.000611105	0.00151696	0.00140536	0.000666778	-0.00015655	-0.000580947	-0.00104095	-0.00230898	-0.0028639	-0.00353399	-0.00394763	-0.00289024	-0.00182716	-0.00163543	-0.000413582	0.000962453	0.00104959	6.21856e-05	-0.000884231	0.000238974	0.000672504	-3.86399e-05	0.000209386	-0.000149738	-0.000259893	0.000195446	-0.000158638	-0.00051748	-0.000869186	-0.00178617	-0.00378756	-0.00411138
0.00236954	0.00255577	0.00172087	0.000318531	-0.000245694	0.00176303	0.00304339	0.00323206	0.00218979	0.00120932	0.00148522	0.00236381	0.00321413	0.00265043	0.00193584	0.00243507	0.00330375	0.00259097	0.0011466	0.00181973	0.00157909	0.000488938	-0.000274182	-0.000861158	-0.00150342	-0.00258483	-0.00291495	-0.00359971	-0.00388599	-0.00318736	-0.00233263	-0.00186613	-0.000480834	0.000937062	0.0011486	4.65748e-05	-0.00151077	-0.00047574	0.000251144	-0.000192569	-1.84394e-05	-8.66051e-06	-4.8281e-05	0.000467684	0.000491394	4.21042e-05	-0.000846348	-0.00197762	-0.00347265	-0.00343543
0.0020512	0.00228619	0.000933134	-0.000923384	-0.00136742	0.000875661	0.00263409	0.00293101	0.00186103	0.000715658	0.000936374	0.00162256	0.00255714	0.00204833	0.0014226	0.0021325	0.00361167	0.0032879	0.00192441	0.00238143	0.00217298	0.00107845	0.000354623	-0.000293864	-0.000941878	-0.00170787	-0.00223915	-0.00311615	-0.00349741	-0.00269833	-0.00201931	-0.00122567	0.00047028	0.00159446	0.00205378	0.00109836	-0.000490837	8.43479e-05	0.000845528	0.000862332	0.00120485	0.00117694	0.000796101	0.000851261	0.00104878	0.000753245	-0.000117629	-0.00140819	-0.00247177	-0.00233364
0.0019619	0.00228934	0.000748052	-0.00135462	-0.00174421	0.000218607	0.00212778	0.00268657	0.00162592	0.000717622	0.00144375	0.00197828	0.00270924	0.0018066	0.000853861	0.00171419	0.00354064	0.00334864	0.00202514	0.00259149	0.0028593	0.00228363	0.00200565	0.00129024	0.000471937	-0.000483164	-0.00113578	-0.00199921	-0.00232221	-0.00161622	-0.00119234	-0.000707842	0.000888486	0.00174374	0.00227644	0.00138338	0.0001986	0.000160793	0.000902742	0.00140373	0.00195871	0.00230806	0.00206921	0.0017295	0.00196587	0.00193969	0.00129893	0.000121857	-0.00055827	-0.000643637
0.00163789	0.00236575	0.00122319	-0.00068074	-0.000900472	0.000417694	0.00206024	0.00241837	0.0013415	0.000583833	0.00176738	0.0024964	0.00310693	0.00227855	0.00142826	0.0023104	0.00399516	0.00350395	0.0020966	0.00284456	0.00328881	0.00265725	0.00255398	0.00201535	0.00100667	-0.000222765	-0.000816935	-0.0019707	-0.00214741	-0.00163175	-0.00167307	-0.00153244	-0.000168495	0.00078745	0.00138471	0.000595254	-0.000400682	-0.000932077	0.00030222	0.00128033	0.00185494	0.00245302	0.00237172	0.00206318	0.00218809	0.00238524	0.00187088	0.000587014	7.4359e-05	1.31266e-05
0.000830792	0.0019636	0.00125981	-0.000411782	-0.000904894	-1.39297e-05	0.00163018	0.00200375	0.000903979	0.000342004	0.00155695	0.00245614	0.002818	0.0021313	0.00130016	0.00221327	0.00345295	0.00260932	0.001324	0.00226753	0.00283527	0.00207196	0.00209683	0.0015767	-1.85715e-05	-0.00146007	-0.00185427	-0.00267744	-0.00225549	-0.0020614	-0.00273332	-0.00300156	-0.00188617	-0.000797083	-6.9145e-05	-0.000892237	-0.00198217	-0.00238308	-0.000661949	0.000283322	0.000767406	0.00144077	0.00156891	0.00157529	0.00169441	0.00197335	0.00147832	8.71346e-05	-0.000477449	8.21978e-05
0.000841855	0.00191647	0.00139335	-0.00010893	-0.000311881	0.000788008	0.00250433	0.00293419	0.00191596	0.00124998	0.00215463	0.00299309	0.00340488	0.0031332	0.00253984	0.00319736	0.00423752	0.00357436	0.00234391	0.00275071	0.00303425	0.00218961	0.00199207	0.00180918	0.000261462	-0.000986095	-0.00135619	-0.00204346	-0.00167979	-0.00195448	-0.00277737	-0.00307431	-0.00209813	-0.00112173	6.64804e-05	-0.000431839	-0.00167224	-0.00209751	-0.000378733	7.69003e-05	0.000672258	0.0013767	0.00151263	0.00163742	0.00181276	0.00209468	0.00177183	0.000508155	-0.000324907	0.000118063
0.00060056	0.00175334	0.00150174	0.000211253	-2.79064e-05	0.00128149	0.00284616	0.00310708	0.00198015	0.00121444	0.00221873	0.00318699	0.00367319	0.00343007	0.00263675	0.00290062	0.00419046	0.00395179	0.00265763	0.00264718	0.00301211	0.00249324	0.00230455	0.00229159	0.000954821	-5.48391e-05	-0.000990352	-0.00204832	-0.0018742	-0.00249938	-0.00311257	-0.00293775	-0.00195651	-0.00113685	0.000431905	7.21028e-05	-0.00086719	-0.00151216	-5.27864e-05	0.00015254	0.00109095	0.00194285	0.00200125	0.0019823	0.00202134	0.00225776	0.00205461	0.000680439	-0.000170574	-8.95806e-05
-6.66956e-05	0.00127205	0.0012813	0.000616869	0.00065423	0.00183392	0.00297144	0.00305741	0.00220232	0.00180169	0.00311199	0.00375978	0.00403173	0.00352528	0.00256942	0.00261686	0.00380993	0.0032599	0.00198171	0.00211809	0.0028214	0.00302599	0.00298089	0.00295015	0.00177355	0.000674706	-0.000723256	-0.00205852	-0.00207518	-0.00290408	-0.00364398	-0.00370818	-0.00270744	-0.00163406	-4.82736e-06	-0.000333236	-0.0008201	-0.00143712	0.000112118	0.000548938	0.0013643	0.00198105	0.00187829	0.00166769	0.00142922	0.00162045	0.00150879	-0.000128655	-0.00106175	-0.000722195
-0.000441258	0.00140569	0.00221534	0.00223189	0.00219358	0.00277881	0.00345274	0.00347964	0.00278564	0.00261444	0.00371925	0.00387415	0.0041712	0.00364804	0.0024854	0.00230861	0.00339081	0.0025779	0.00118112	0.00146381	0.00233949	0.00292565	0.00297383	0.00269955	0.0016383	0.000544517	-0.000504255	-0.00184876	-0.00211607	-0.00340509	-0.00463743	-0.00548863	-0.00479001	-0.00308214	-0.00130501	-0.00158238	-0.00191655	-0.00243798	-0.000617143	0.0002287	0.00101776	0.00183782	0.00172126	0.00143966	0.0010464	0.00148057	0.00140858	-0.000171557	-0.00104299	-0.00059798
-0.000439418	0.00158048	0.00229145	0.00287202	0.00301273	0.00371043	0.00419402	0.00413173	0.00347344	0.00344543	0.00412095	0.00413059	0.0045233	0.00402908	0.00268534	0.00239158	0.00340159	0.00209744	0.000347021	0.000906677	0.001865	0.00267492	0.00283727	0.00195471	0.000974659	-4.37762e-05	-0.000932793	-0.0018472	-0.00187973	-0.00322468	-0.00476671	-0.00624136	-0.00597978	-0.00441838	-0.00290807	-0.00300898	-0.00344089	-0.00399273	-0.00211104	-0.00110603	-7.73107e-05	0.00131714	0.00139874	0.00129454	0.00105961	0.0015796	0.00136306	-0.000128303	-0.000823103	-0.000321868
-7.31937e-05	0.00160539	0.00186378	0.0027414	0.00287203	0.00377169	0.00423392	0.00443102	0.00414352	0.00401207	0.00403252	0.0040183	0.0045232	0.00452143	0.00353462	0.00327127	0.00422024	0.00289121	0.000953666	0.00139868	0.00237828	0.00317971	0.00319938	0.00221446	0.0014433	0.000636415	-0.000222484	-0.000929143	-0.00113901	-0.00209918	-0.00322374	-0.00466203	-0.00437852	-0.00321411	-0.00207961	-0.00174326	-0.00207025	-0.00276937	-0.00124604	-0.000694994	-0.000227139	0.000990206	0.00141326	0.00155132	0.00150974	0.00160001	0.00122389	-1.40295e-05	-0.000470901	8.77022e-05
-0.000291309	0.000909418	0.00089178	0.00199301	0.00210528	0.00320419	0.00369227	0.00419781	0.0045051	0.00435038	0.00425818	0.0040624	0.00431636	0.00471603	0.00433255	0.00403358	0.00462041	0.00302099	0.00131195	0.00200517	0.0031443	0.0039967	0.00383456	0.00297151	0.0027782	0.00232444	0.00124673	0.000513385	0.000322912	0.000223412	-0.000204193	-0.00144235	-0.00163601	-0.00151397	-0.000966138	-0.000516048	-0.000792585	-0.00160249	-0.000482267	6.24616e-06	0.000237457	0.00117459	0.00139287	0.00144853	0.00171252	0.00199428	0.00178614	0.000892173	0.000242753	0.000396775
-0.000725675	0.000417791	0.000525736	0.00153083	0.00142877	0.00277792	0.00327338	0.00406431	0.00465734	0.00448766	0.00456138	0.00410387	0.00403629	0.00450047	0.00443854	0.00435181	0.00474242	0.00270821	0.000683896	0.00160439	0.00298399	0.00405819	0.0036848	0.00286912	0.00303844	0.00304578	0.00218142	0.00170012	0.0016983	0.00141172	0.000912516	-0.000194523	-0.000522839	-0.000342208	0.000237385	0.00095555	0.000976043	0.000189271	0.00101006	0.00162772	0.00168614	0.00220465	0.00188437	0.00140875	0.00176371	0.00252375	0.002536	0.0022797	0.0015361	0.00119038
-0.000645428	0.000754339	0.00147552	0.0023933	0.0019431	0.00265175	0.00306481	0.00403198	0.00483849	0.00476874	0.00466545	0.00431397	0.00400179	0.00419398	0.00401732	0.00394418	0.00440423	0.00241063	0.00010442	0.000976282	0.00204281	0.00317672	0.0028149	0.00225118	0.00281636	0.00293736	0.00200879	0.00109386	0.00133459	0.0014795	0.00104826	-2.92972e-05	-0.00034928	7.33058e-06	0.000560326	0.00150393	0.00175351	0.000774506	0.00123411	0.00195959	0.00221944	0.00263609	0.00231277	0.00156139	0.00141393	0.00224405	0.00248645	0.00251719	0.00184771	0.00162091
-0.00111795	0.000430946	0.00151862	0.00257685	0.00207262	0.00228069	0.00250618	0.00344412	0.00443851	0.00413811	0.003925	0.00389629	0.00352695	0.00341956	0.00323499	0.00336801	0.0041142	0.00238139	-7.16424e-05	0.000430277	0.00128267	0.00251537	0.00232004	0.00211026	0.00282609	0.00296999	0.0023366	0.00149465	0.00188059	0.00210762	0.00180796	0.000793996	9.83249e-05	0.000316521	0.00067416	0.00179109	0.00220293	0.000996955	0.00111794	0.00188523	0.0023166	0.00276157	0.0025449	0.00178619	0.00148012	0.00238052	0.00267484	0.00239993	0.00169624	0.00159824
-0.00049892	0.00109558	0.00225611	0.00329598	0.00270188	0.00242562	0.00238591	0.002956	0.00407547	0.00356284	0.00347322	0.00376671	0.00352804	0.003513	0.00337874	0.00338755	0.00396596	0.00260004	0.000390662	0.0005532	0.00109285	0.00226705	0.00220529	0.00203569	0.00270327	0.00295015	0.00275279	0.00211937	0.00225059	0.00222168	0.00187995	0.00102828	0.000230143	9.29222e-05	0.000405446	0.00158169	0.00181579	0.000441967	0.000617787	0.00161774	0.00210395	0.00265515	0.00265013	0.00187338	0.00160202	0.00269678	0.00301865	0.00280673	0.0021499	0.00199719
0.00105842	0.00205287	0.00264755	0.00385743	0.00380313	0.00352192	0.00303547	0.00297001	0.00405808	0.00360632	0.00359073	0.00370056	0.00348804	0.00340114	0.00351768	0.00343337	0.00356918	0.00158469	-0.000219616	0.000507849	0.00114975	0.00213311	0.00198937	0.00134368	0.00193626	0.00240969	0.00274322	0.00237027	0.00203864	0.00167533	0.00164906	0.000757048	9.06664e-05	-0.000377142	-0.000252312	0.00102642	0.00136195	0.000165803	0.000377832	0.00109015	0.00126815	0.00183977	0.00227191	0.00157326	0.00152816	0.00271298	0.00317653	0.00347692	0.00303291	0.0028085
0.00210913	0.00241339	0.00257421	0.00384728	0.00395882	0.00333599	0.00251678	0.00238572	0.00374787	0.0036076	0.0036445	0.00350871	0.003012	0.00279466	0.00324571	0.00331262	0.00310573	0.00018277	-0.00217246	-0.00101698	-0.000106	0.00118476	0.00117136	0.000761409	0.00168246	0.00228486	0.00274858	0.00255351	0.00201661	0.00147533	0.00178828	0.000858748	0.000197723	-0.000621334	-0.000817733	0.000469053	0.000980896	0.00021007	0.000550838	0.00103088	0.000856684	0.000850383	0.00102754	-0.000110599	-0.000385464	0.00109534	0.00181643	0.00285873	0.00241429	0.00198673
0.00231846	0.00244474	0.00294635	0.00389854	0.00374743	0.00274404	0.00178408	0.0016854	0.0032159	0.00331655	0.00339056	0.00324083	0.00277646	0.00235495	0.00296858	0.00312351	0.00288885	-8.1731e-05	-0.0026096	-0.00146564	-0.000572353	0.00113064	0.000981675	0.000826038	0.00173954	0.00199763	0.00240904	0.00263381	0.00239044	0.00188595	0.0022942	0.00116781	0.000201269	-0.000659054	-0.00100725	-0.000169055	-0.000157204	-0.000661267	-7.44565e-05	0.000262046	-0.000316906	-0.000836262	-0.000782156	-0.00199488	-0.00243475	-0.000985378	-0.000486772	0.00110753	0.00100057	0.000842864
0.00157897	0.00177783	0.00270513	0.00347379	0.00319827	0.00231269	0.001293	0.000974976	0.00251644	0.00261455	0.00289736	0.00308847	0.00249843	0.00178971	0.00231428	0.00247149	0.00243631	-0.000254789	-0.00270056	-0.00214984	-0.00200785	-0.000654951	-0.000659024	0.000134427	0.00148168	0.00179114	0.00210705	0.00272991	0.00306444	0.00287005	0.00292567	0.00167007	0.000577401	0.000317807	9.34969e-05	0.000239293	-0.000207255	-0.00100266	-0.000721064	-0.000309144	-0.000803273	-0.0012675	-0.00103394	-0.0024188	-0.0027836	-0.00123912	-0.000943549	0.000604897	0.000642138	0.000793951
0.00202522	0.0021782	0.00282106	0.00317328	0.00275365	0.00202072	0.000882449	-0.000150998	0.000972677	0.00106098	0.00158592	0.00218801	0.00184438	0.00106779	0.00187967	0.00241922	0.00267605	0.000552139	-0.00126093	-0.00139776	-0.00236101	-0.00175764	-0.00146739	-9.63717e-05	0.00121148	0.00160805	0.00206592	0.00292472	0.0035988	0.00345115	0.00298173	0.0013566	0.000305481	0.000639329	0.000708982	0.000652968	0.000225595	-0.00055383	-4.93633e-05	0.000452809	-0.000199699	-0.000994297	-0.000471321	-0.00169573	-0.00197812	-0.000600287	-0.000630037	0.000403899	0.000316039	0.000476296
0.00189211	0.00160587	0.00209474	0.00238056	0.00185719	0.00153078	0.000445935	-0.00104494	0.000149915	0.000688688	0.00145533	0.00198387	0.00178779	0.00103167	0.00204347	0.00264787	0.00291583	0.000818949	-0.000685517	-0.000593211	-0.00136508	-0.000788241	-0.000554926	0.000625763	0.0015822	0.00186498	0.00235903	0.00306336	0.00355293	0.00333148	0.00318144	0.00155364	0.000389994	0.000891026	0.00122313	0.00118479	0.00102786	0.000362793	0.000934049	0.00132111	0.000222829	-0.00109211	-0.000516379	-0.00139419	-0.00170088	-0.000431692	-0.000433952	0.000199784	-0.000107569	0.000153515
0.00186045	0.00147294	0.00212932	0.00274365	0.00225358	0.00194739	0.00104003	-6.46665e-05	0.00128285	0.00175015	0.00217726	0.00252814	0.00247553	0.00180579	0.00251743	0.00288469	0.00296065	0.00075253	-0.000478203	0.000163017	-6.63255e-06	0.000512586	0.000655401	0.00156744	0.00227303	0.00227732	0.00254388	0.00302517	0.00339416	0.00324662	0.00336337	0.0019503	0.000690588	0.00104398	0.00131514	0.00133153	0.00134545	0.000931448	0.00158329	0.00163152	0.000308192	-0.00124472	-0.000794323	-0.00157205	-0.00159285	-0.000391671	-0.000315991	0.000624816	0.000233407	0.000280478
0.00160681	0.0014525	0.0021886	0.00297568	0.00252361	0.00212439	0.00132871	0.000366214	0.00174053	0.00194561	0.00197377	0.00222723	0.00257894	0.00201698	0.00245766	0.0026407	0.00256383	-2.72255e-05	-0.00137493	-0.000279771	0.000219411	0.00128263	0.00169327	0.00241041	0.00306491	0.00280305	0.00292167	0.00313159	0.00313076	0.00271861	0.00282953	0.00140077	0.00024257	0.000713922	0.000791081	0.000808147	0.00119457	0.00105591	0.00166617	0.00165379	0.000166187	-0.00187423	-0.00127862	-0.0014306	-0.00108417	-0.000495244	-0.000638791	0.000664792	0.000524548	0.000684
0.00175222	0.00161137	0.00207151	0.00305692	0.00290797	0.0024265	0.00203586	0.00130025	0.00222297	0.00237327	0.00245365	0.0028472	0.0033098	0.00271399	0.00283261	0.00277693	0.00256933	-0.000470877	-0.00214409	-0.000776011	-0.000101957	0.00138054	0.00204539	0.0029749	0.00367915	0.00321934	0.00329547	0.00341071	0.00301121	0.0020847	0.00217209	0.000826421	-0.00014577	0.000345068	0.000164767	0.000201455	0.000892408	0.00098684	0.00171231	0.00168227	-7.71782e-05	-0.00238296	-0.00131371	-0.00092768	-0.000495463	-0.000161564	-0.00024111	0.00134817	0.00137375	0.00149492
0.00218016	0.00164236	0.0017809	0.00271417	0.00224671	0.00145645	0.0012668	0.000737234	0.0016225	0.00196792	0.00218139	0.00258227	0.00288259	0.00249674	0.00279984	0.00277949	0.00252687	-0.00056967	-0.00206528	-0.000337063	0.000447036	0.00183387	0.00242189	0.0034285	0.00416407	0.00373626	0.00397799	0.00400486	0.00289811	0.0012401	0.00128459	0.000406887	-5.66761e-06	0.000814411	0.000608797	0.000263007	0.000919706	0.00125808	0.00205084	0.0022761	0.00054334	-0.00174391	-0.000115981	0.000383123	0.000560701	0.000862233	0.000702268	0.00209188	0.00188095	0.00191095
0.00171416	0.00172246	0.00169752	0.0019542	0.000615356	-0.000611017	-0.000274636	-0.00030637	0.000364307	0.000794308	0.00134874	0.00204225	0.0021935	0.00162058	0.0021869	0.00259053	0.00260809	-0.000270226	-0.00172401	6.79463e-05	0.000737965	0.00162966	0.00186038	0.0030077	0.00412453	0.00384615	0.00394832	0.00362779	0.00229844	0.000334554	0.000463397	-1.76049e-05	-0.000154765	0.000485858	0.000359097	-5.74116e-05	0.000751876	0.00161427	0.00229283	0.00284594	0.00166619	-0.000282499	0.000691623	0.000629105	0.000507671	0.00116871	0.00116365	0.00167593	0.00127104	0.00126802
0.00195249	0.00153979	0.001206	0.00135437	-0.000383218	-0.00145784	-0.000450376	-0.000535577	-0.000468718	-0.000267318	0.000275968	0.00127958	0.00172392	0.00119394	0.00189983	0.0021994	0.00221933	-0.00017189	-0.00100851	0.000768753	0.00124542	0.00161922	0.0014584	0.00248706	0.00404658	0.00391156	0.00371238	0.0030762	0.00188833	0.000185016	0.00076576	0.000333511	7.82189e-05	0.000187674	0.000293761	0.000567352	0.00157311	0.00247915	0.00264015	0.00292728	0.00243758	0.00127824	0.00121855	0.00061746	0.000415067	0.00122373	0.0012879	0.00109839	0.000445316	0.000361233
0.00204074	0.00134535	0.000875691	0.00118377	-9.97924e-05	-0.000780316	0.000452053	0.000304222	0.000257847	0.000179602	0.000593586	0.00145929	0.00151334	0.0013821	0.00210551	0.00234313	0.00221361	-0.00033002	-0.00136951	0.000491828	0.00145696	0.00209099	0.00193279	0.00258132	0.0043223	0.00408077	0.00371074	0.00288091	0.00151117	-0.000919838	-0.000643223	-0.000858854	-0.000835608	-0.000369396	-0.000286962	8.00316e-05	0.00114563	0.00189416	0.00195161	0.00214727	0.00200331	0.00127125	0.00112643	0.000755209	0.000825122	0.00162342	0.00165339	0.00134178	0.000638658	0.000405741
0.00200225	0.00123685	0.000852957	0.00134819	0.000427744	-0.000200486	0.00122242	0.00133842	0.00131515	0.00119448	0.00172614	0.00248166	0.00192331	0.00158537	0.00198208	0.00228785	0.00213006	-0.000265997	-0.00168245	5.85834e-05	0.00144107	0.00232114	0.00261973	0.00314631	0.00441864	0.00408458	0.00377131	0.00304585	0.00147417	-0.00157258	-0.0016933	-0.00181507	-0.00156724	-0.000504137	-9.16468e-05	-6.6259e-05	0.000288378	0.000849144	0.00103763	0.000858095	0.000911132	0.000511122	0.000764692	0.0010957	0.00141949	0.00166915	0.0014641	0.00139353	0.000938086	0.000812665
0.00188721	0.00110155	0.00122409	0.00183372	0.00086895	-0.000139476	0.00130678	0.00178679	0.00183699	0.00173453	0.00222658	0.00287311	0.00234024	0.0020352	0.00178883	0.00175314	0.00173008	-0.00023141	-0.00178011	-0.000422946	0.00111217	0.00191526	0.00255322	0.00292487	0.00384178	0.00376459	0.00361352	0.00289446	0.000663908	-0.0030376	-0.00325078	-0.00336206	-0.00300229	-0.00147807	-0.00103796	-0.00138402	-0.00155608	-0.000728128	-3.18883e-05	-7.68601e-05	3.16156e-05	-0.000793788	-0.000472207	0.000595275	0.00162258	0.00213439	0.00217478	0.00226107	0.00210063	0.00201847
0.00161487	0.00107682	0.00156846	0.00191673	0.000726335	-0.000672011	0.000412334	0.00103376	0.00105543	0.000906035	0.00138086	0.00185093	0.00149317	0.00150025	0.0011797	0.00119104	0.00140051	0.000129351	-0.000930773	-1.23783e-06	0.00129837	0.00157361	0.00213084	0.00273379	0.00356898	0.00355156	0.00311738	0.00224378	-6.8885e-05	-0.00353837	-0.00361815	-0.00340807	-0.00275499	-0.0018431	-0.00187678	-0.00250718	-0.00260398	-0.00113534	-5.94818e-05	0.000105347	-0.000225289	-0.0013889	-0.0011542	-4.18583e-05	0.00129345	0.0024263	0.00263433	0.00248358	0.00216872	0.00183842
0.00198929	0.0022036	0.00285295	0.00286578	0.00128015	-0.000452565	0.000463911	0.00119775	0.00142695	0.00109333	0.0015215	0.00204183	0.00210745	0.00223159	0.00199033	0.00224256	0.00231903	0.00121004	0.000634479	0.00111586	0.00182763	0.00162756	0.0019222	0.0024702	0.00313414	0.00313524	0.00255043	0.00162694	-0.00066369	-0.00390625	-0.00373492	-0.00339759	-0.00294103	-0.00212973	-0.00198579	-0.00266846	-0.00258404	-0.000878324	0.000114808	0.000268538	0.000103611	-0.000680618	-0.000705096	-0.00017674	0.000679511	0.00199712	0.00237489	0.00209914	0.00173891	0.00124082
0.00271277	0.00311992	0.00393169	0.00379633	0.00241566	0.000858916	0.00135695	0.00170353	0.00176222	0.00115023	0.00155139	0.00233547	0.0026745	0.00278216	0.00276589	0.00303395	0.00271548	0.00166641	0.0012222	0.00132636	0.00130451	0.000730832	0.000876307	0.0016724	0.00256615	0.00255383	0.0016893	0.000534564	-0.00158494	-0.00451786	-0.00428585	-0.00431475	-0.00457607	-0.00381307	-0.00343907	-0.00381684	-0.00371801	-0.00225757	-0.00116162	-0.001089	-0.00131014	-0.00203677	-0.00207053	-0.00139185	-0.00064252	0.000918703	0.00147351	0.00129015	0.00110763	0.000494543
0.00272132	0.00286223	0.00354895	0.00325406	0.00256554	0.00153116	0.0017762	0.00175892	0.00146066	0.00053874	0.00120883	0.0023816	0.00279913	0.00286476	0.00281616	0.00298588	0.00251812	0.00164332	0.00136362	0.00164624	0.00148546	0.000746766	0.000969482	0.00206491	0.00293304	0.00247736	0.00108842	-0.000595932	-0.00282989	-0.0055438	-0.00535498	-0.00581749	-0.00636539	-0.00503541	-0.0042738	-0.00444901	-0.00467832	-0.00355351	-0.00238432	-0.00238262	-0.00294277	-0.00345003	-0.00309902	-0.00205154	-0.00148092	-1.65045e-05	0.000642613	0.00075631	0.000785052	0.000297758
0.00252272	0.00237176	0.00282396	0.00211287	0.00182862	0.0011861	0.00150554	0.00151094	0.000922698	2.77761e-05	0.00116394	0.00250943	0.00280611	0.00239692	0.0019497	0.00189321	0.00114622	0.000354072	0.000517192	0.00149829	0.00173556	0.00113698	0.00134605	0.00214903	0.00264455	0.00199254	0.000624394	-0.00127271	-0.00346512	-0.00626538	-0.00627875	-0.0070451	-0.00723041	-0.00533802	-0.00391039	-0.00412061	-0.00486998	-0.00417343	-0.00296282	-0.00263892	-0.00325335	-0.00334812	-0.00311667	-0.00239427	-0.00197356	-0.000265644	0.000729271	0.00101405	0.000700363	3.4128e-05
0.00228078	0.00232047	0.00287469	0.00190436	0.00142783	0.000478929	0.00105824	0.00151525	0.00124132	0.000621191	0.00141521	0.00230557	0.00248103	0.00224625	0.00150355	0.0010971	0.000192878	-0.0006565	-0.000655022	0.000730249	0.00164056	0.00133158	0.00144518	0.00137793	0.00148216	0.000933707	-0.000320819	-0.0023353	-0.00429673	-0.00680151	-0.0069496	-0.00762635	-0.00783819	-0.00595635	-0.00427322	-0.00473835	-0.00564601	-0.005433	-0.00403413	-0.00296783	-0.0030361	-0.00238141	-0.00207971	-0.00157745	-0.00114479	0.000211078	0.0009766	0.0012244	0.000718504	2.47438e-05
0.00223403	0.00281045	0.00355693	0.00290261	0.00173882	-1.96195e-05	0.000964678	0.00175758	0.00160978	0.00141159	0.00192295	0.00205228	0.00185604	0.00183493	0.000829028	0.000271433	-0.000897711	-0.00234509	-0.00281572	-0.00121474	-2.48669e-05	-1.30075e-05	0.000503151	0.000371944	0.000493723	-0.000264085	-0.00142359	-0.00319706	-0.00468797	-0.00674452	-0.00674505	-0.00659585	-0.00678963	-0.00551754	-0.00417038	-0.00473466	-0.00531256	-0.00493572	-0.00341375	-0.00212717	-0.00197959	-0.00106783	-0.000577724	-0.000546989	-0.000343558	0.000289139	0.000750553	0.000847005	0.000562802	-0.000178605
0.00206138	0.00242303	0.00319596	0.00307496	0.00176953	-0.000330758	0.00109153	0.00202739	0.00191297	0.00164258	0.00205581	0.00215712	0.00202538	0.00198249	0.0012955	0.000716496	-0.000754749	-0.00284997	-0.00398531	-0.00259606	-0.00164605	-0.00129178	-0.000336979	-0.000260546	-9.78947e-05	-0.000804168	-0.00161096	-0.00316229	-0.00431296	-0.00621535	-0.00643341	-0.00653931	-0.00716479	-0.00634382	-0.00531992	-0.00601866	-0.0062543	-0.00569566	-0.00396007	-0.00267079	-0.0026911	-0.00208283	-0.00166624	-0.0014691	-0.0011221	-0.00053004	-0.000202615	-0.000343788	-0.000198044	-0.000698566
0.00142365	0.000810803	0.00187787	0.00241728	0.00206552	0.000402925	0.00170634	0.00188023	0.0018023	0.00173509	0.00218117	0.00208947	0.00168373	0.00145886	0.00124684	0.000780932	-0.00110406	-0.00342779	-0.0045176	-0.00292725	-0.00205921	-0.00187015	-0.00101996	-0.00083314	-0.000720054	-0.000812916	-0.00126461	-0.00241294	-0.0032905	-0.00472312	-0.00462863	-0.0049651	-0.00606059	-0.00548119	-0.00482735	-0.00536445	-0.00546259	-0.00504742	-0.00362099	-0.00274424	-0.00307963	-0.00305146	-0.00318479	-0.00315892	-0.00292471	-0.00168648	-0.00125976	-0.00171585	-0.00132066	-0.0014184
0.00137183	0.000795177	0.00194982	0.00248444	0.0024775	0.00118887	0.00238008	0.0020344	0.00163522	0.00173773	0.00204205	0.0018875	0.00161557	0.00157902	0.00133545	0.000798384	-0.000780441	-0.00255512	-0.00330449	-0.00152126	-0.000603802	-0.000691645	-0.00039293	-0.000148126	-0.000182519	5.84437e-05	-0.000169395	-0.000710763	-0.00127287	-0.00245173	-0.00257691	-0.00271878	-0.00347549	-0.0031639	-0.00307287	-0.00375621	-0.00395431	-0.00366373	-0.00284229	-0.00223053	-0.00265971	-0.00260864	-0.00294274	-0.00328795	-0.0033875	-0.00172195	-0.00106184	-0.00124935	-0.000851038	-0.00119658
0.00144338	0.0010944	0.002418	0.00257728	0.0028641	0.00200991	0.00278251	0.0020306	0.00171994	0.00170298	0.00210322	0.00217837	0.00249176	0.00267873	0.00229616	0.00139912	0.000367842	-0.000942607	-0.00149401	0.000164061	0.0006312	0.00041637	0.000534627	0.000745444	0.000423133	0.000239559	8.54624e-05	-0.000297701	-0.00100502	-0.00227199	-0.00247394	-0.00256865	-0.0030092	-0.0028933	-0.00291128	-0.00361688	-0.00358154	-0.00265057	-0.00184403	-0.00124055	-0.00166262	-0.00129283	-0.0014413	-0.00214963	-0.00252866	-0.00131819	-0.000773552	-0.000761698	-0.000462439	-0.000941551
0.000493698	0.00034742	0.00136431	0.00154268	0.00244651	0.00174922	0.00212463	0.00145217	0.0013228	0.00113171	0.00171169	0.00197443	0.00273022	0.00305936	0.00226288	0.00066783	-0.000450889	-0.00153702	-0.00155862	0.000264101	0.000426412	-7.11045e-05	0.000137579	1.68251e-05	-0.000469511	-0.000964045	-0.00116316	-0.00199626	-0.00349063	-0.00499354	-0.00518074	-0.00482339	-0.00468084	-0.00463906	-0.00407022	-0.00415778	-0.00380411	-0.00242379	-0.00166863	-0.00096522	-0.00126613	-0.00061379	-0.000865505	-0.0017629	-0.00166063	-0.000509444	-0.000159055	-6.17411e-05	0.000161911	-9.02522e-05
-0.00131386	-0.00178104	-0.000380522	0.000206096	0.00157215	0.000608093	0.000437698	-2.8375e-05	0.000231219	8.4697e-05	0.00039735	0.000604141	0.0018676	0.00246645	0.00194965	8.50973e-05	-0.00113984	-0.00197698	-0.00208816	-0.000506604	-0.000481166	-0.00103006	-0.000434686	-0.000667513	-0.00124564	-0.00190357	-0.00166757	-0.00237686	-0.00382366	-0.00505146	-0.00507885	-0.00455879	-0.00465392	-0.00504277	-0.00421846	-0.00369571	-0.00303087	-0.00195858	-0.00160941	-0.00101936	-0.00126326	-0.000707915	-0.00115666	-0.00194111	-0.0016703	-0.000293073	0.000176389	0.000708891	0.00131438	0.0013326
-0.00310474	-0.00332175	-0.00132513	-7.65846e-06	0.0015546	0.00104778	0.000636825	2.79745e-05	0.000706873	0.00111268	0.00125615	0.00147642	0.00263108	0.00276519	0.00245438	0.000971995	3.49362e-05	-0.000662695	-0.00124289	-0.000372903	-0.000363708	-0.000866325	-0.000232312	-0.000479374	-0.00101588	-0.00197126	-0.00166107	-0.00226288	-0.0033407	-0.00510421	-0.00526389	-0.004728	-0.00528807	-0.00596844	-0.00518252	-0.00435107	-0.00374469	-0.0031124	-0.00334244	-0.00278255	-0.00320995	-0.00256956	-0.00285046	-0.00351387	-0.00313465	-0.00187302	-0.00127203	-0.000141178	0.00088876	0.00101086
-0.00345425	-0.00335322	-0.00128374	0.000517585	0.00195875	0.00203702	0.0017865	0.00118747	0.00159476	0.00219718	0.00243519	0.00253082	0.00312855	0.00312747	0.0028248	0.00173153	0.00105405	0.000915844	0.000410053	0.00100184	0.00107552	0.00041628	0.00106285	0.000603135	0.000121724	-0.000799855	-0.000596663	-0.00148937	-0.00216424	-0.0038799	-0.00391053	-0.00381176	-0.00481806	-0.00549858	-0.00457189	-0.00370407	-0.00341205	-0.00348525	-0.00416983	-0.00364855	-0.00428459	-0.00382391	-0.0038236	-0.00413841	-0.00391023	-0.00317305	-0.00258293	-0.00124709	-0.000280153	-0.000119345
-0.00182391	-0.000954549	0.000729985	0.00210918	0.00319382	0.00374396	0.00367113	0.0028535	0.00266061	0.00278659	0.00294438	0.00325564	0.00384695	0.00360911	0.003064	0.00225222	0.00211543	0.00261071	0.00235831	0.00262474	0.00214972	0.00132822	0.00195336	0.00127499	0.000607562	-0.000339823	-0.000450326	-0.00101943	-0.00143077	-0.00287822	-0.00256782	-0.00205236	-0.00243346	-0.003122	-0.00259809	-0.0021772	-0.00211025	-0.00221402	-0.0035394	-0.00329477	-0.00369396	-0.00368573	-0.00424179	-0.00479738	-0.00451074	-0.0036889	-0.00310194	-0.00189396	-0.00150503	-0.00147817
7.01451e-05	0.00133372	0.00265015	0.00352755	0.00415614	0.00454431	0.00452992	0.00399718	0.00359118	0.00330846	0.00337436	0.0037825	0.00437928	0.00402605	0.00301447	0.00233084	0.00265243	0.00343846	0.00355035	0.00370809	0.00334321	0.00267115	0.00276067	0.00179679	0.000952037	-0.000110823	-0.000450638	-0.00129244	-0.0017015	-0.00282423	-0.0021777	-0.00121687	-0.000953615	-0.00140787	-0.000762379	-0.000726152	-0.00104625	-0.00113185	-0.00276105	-0.00291556	-0.00264813	-0.00275963	-0.00368718	-0.00422512	-0.00377211	-0.00308537	-0.00218209	-0.00121235	-0.00127307	-0.000991769
0.0011254	0.00234284	0.00369358	0.0043316	0.00471536	0.00472524	0.0042111	0.00374156	0.00336322	0.00321553	0.00338397	0.00378512	0.00433643	0.00387072	0.00315758	0.00300141	0.00342942	0.00392137	0.00381855	0.00368835	0.0034383	0.00285186	0.00283189	0.00202532	0.00105562	-0.000116556	-0.000588743	-0.00169614	-0.00216772	-0.00303562	-0.00247987	-0.0015034	-0.0010281	-0.0013534	-0.00044978	-0.000394014	-0.000723135	-0.00081515	-0.00285371	-0.00315702	-0.00231584	-0.00259048	-0.00315805	-0.00356081	-0.00318457	-0.00278028	-0.00171174	-0.000401057	-0.000355003	-0.000366615
0.00105109	0.00229507	0.00353511	0.00395322	0.00388191	0.00377255	0.00315416	0.00275518	0.00265779	0.00279705	0.00296689	0.00349987	0.00386918	0.00300428	0.00249798	0.00266327	0.00322856	0.0037121	0.00365606	0.00354409	0.00339577	0.00293708	0.00274714	0.00211444	0.00124686	9.68854e-05	-0.000434096	-0.001528	-0.00185245	-0.002614	-0.00207898	-0.00114896	-0.000925697	-0.00144817	-0.000440094	-1.44843e-05	0.000106435	-2.21175e-05	-0.00227058	-0.00265976	-0.00183307	-0.00184115	-0.00224165	-0.00305121	-0.00266945	-0.00226913	-0.00135227	8.3865e-05	0.00042167	0.00021381
0.000435225	0.0018257	0.00291458	0.00289842	0.00241047	0.00239909	0.0018947	0.00169106	0.00175201	0.00206743	0.00219184	0.00305052	0.00334415	0.00256927	0.00217609	0.00222156	0.00284023	0.00334829	0.00351471	0.00347145	0.0032728	0.00301256	0.00296946	0.00269273	0.00202629	0.000929368	9.6605e-05	-0.00107967	-0.00164623	-0.00230254	-0.00186921	-0.000798172	-0.000532416	-0.00143487	-0.00069945	0.00013282	0.00052027	0.000430616	-0.00161011	-0.00191963	-0.00120158	-0.00102008	-0.00137005	-0.00226514	-0.00193506	-0.00156114	-0.0010096	0.000486707	0.000819432	0.000490294
0.00151568	0.00262871	0.00357002	0.00333855	0.00245759	0.00252959	0.00239409	0.00205731	0.00173886	0.0020456	0.00217691	0.00321119	0.00323056	0.00259895	0.00241011	0.00208782	0.00258006	0.00306257	0.00386525	0.00391644	0.00370517	0.00356756	0.00323249	0.00314512	0.00303031	0.00218334	0.00115863	-0.000288384	-0.000932478	-0.00145258	-0.0010349	3.28964e-05	8.02386e-05	-0.000994993	-0.000519044	0.000357628	0.000334322	0.000341141	-0.00155736	-0.0020774	-0.00157371	-0.00161648	-0.00183416	-0.00239501	-0.00205785	-0.00192666	-0.00168149	1.04939e-05	0.0003469	0.000462473
0.00138975	0.00225516	0.00335595	0.00330206	0.00224942	0.00178999	0.00125323	0.000957393	0.000794679	0.00156625	0.00238318	0.00347058	0.00329733	0.00257373	0.0023899	0.00203483	0.00258993	0.0032497	0.00426279	0.00411308	0.00391269	0.00377482	0.00315665	0.00311385	0.00330994	0.00275441	0.00183241	0.000145107	-0.000511417	-0.000850742	-0.000496144	0.000359629	0.00028916	-0.000449494	-3.1752e-05	0.000614275	0.000277965	0.00031226	-0.00164093	-0.00265677	-0.00239677	-0.00257499	-0.00271855	-0.00318933	-0.00231553	-0.00195828	-0.00198506	-0.000551841	-0.000152541	0.000367636
0.000784458	0.00135182	0.00262198	0.00298331	0.00218521	0.00151215	0.000986887	0.000462039	0.000245729	0.00107084	0.00236771	0.0032734	0.0033942	0.00266915	0.00262509	0.00266185	0.00333759	0.00417498	0.00477613	0.00452003	0.00437101	0.00417495	0.00361587	0.00350503	0.00325281	0.00247392	0.00151954	-6.77493e-05	-0.000523674	-0.000704022	-0.000676908	-0.00053443	-0.000585385	-0.000653978	0.000378768	0.00132684	0.000889312	0.000770034	-0.00133042	-0.0027937	-0.00228125	-0.00223498	-0.00251213	-0.00295465	-0.0016836	-0.00134995	-0.0017843	-0.000732017	-2.47097e-05	0.000617
0.000211174	0.000552399	0.00210266	0.00257773	0.00152884	0.000690938	0.000240615	-0.000603246	-0.0010516	-0.000490963	0.00103675	0.00213269	0.00270691	0.00208377	0.00211761	0.00192365	0.00250386	0.00326354	0.00371861	0.00368919	0.00364751	0.00406807	0.00347443	0.00290278	0.00156286	0.000384357	-0.000319345	-0.00139512	-0.00163068	-0.00189794	-0.00226437	-0.00275981	-0.00242948	-0.00179634	-0.000736859	0.00066467	0.000567469	0.000649615	-0.00146607	-0.00349152	-0.00272994	-0.00208897	-0.00215827	-0.00279854	-0.00149754	-0.00163975	-0.00244578	-0.00157872	-0.000398808	1.84159e-05
0.000153512	0.000390711	0.00193503	0.00252829	0.00142778	0.000502054	-0.00021195	-0.0014308	-0.00198809	-0.00123668	0.000592183	0.00153265	0.00208001	0.00142095	0.00167933	0.00103379	0.00103648	0.00159305	0.00182227	0.00194828	0.00201876	0.00296123	0.0021492	0.00128418	-0.000233666	-0.00174279	-0.00219684	-0.00222819	-0.00194539	-0.00207245	-0.00248256	-0.0034072	-0.00356476	-0.00328093	-0.00243359	-0.000655529	-0.000248995	-3.59425e-05	-0.00223808	-0.00452754	-0.00342991	-0.00220869	-0.00191148	-0.00262274	-0.00138435	-0.00141066	-0.00223868	-0.00167071	-0.000827796	-0.000670089
-0.00116521	-0.000682622	0.000750822	0.0019652	0.00144896	0.000520604	-0.00036095	-0.00138254	-0.00159782	-0.000433203	0.001386	0.00198163	0.00180728	0.000939364	0.00191056	0.001468	0.00115091	0.0013153	0.00136738	0.00158348	0.0015129	0.00250784	0.00175304	0.000632729	-0.00100344	-0.00297603	-0.00329835	-0.00269725	-0.00199467	-0.00192116	-0.00204813	-0.00348267	-0.00437303	-0.00404588	-0.00351685	-0.00184274	-0.00129964	-0.000899724	-0.00272626	-0.00450784	-0.0033002	-0.00203808	-0.0014254	-0.00193832	-0.000814273	-0.000689808	-0.00154731	-0.000972882	-0.000285023	-0.000332936
-0.00264897	-0.00197754	-0.000725599	0.00119431	0.00146637	0.000722321	-0.000329578	-0.00164218	-0.00178982	-0.000237783	0.00167586	0.00229211	0.00170555	0.00058192	0.0017967	0.00153227	0.00094456	0.00117495	0.00135806	0.00146535	0.00113183	0.00219136	0.0015656	0.000670658	-0.000203545	-0.00213554	-0.00281293	-0.00261573	-0.00185591	-0.000990958	-0.000449856	-0.00206094	-0.00346079	-0.00300139	-0.00310021	-0.00220704	-0.00130986	-0.000562809	-0.0018344	-0.00280918	-0.00185546	-0.00082473	-0.000312231	-0.000435304	0.000642403	0.000909875	0.000392735	0.000661144	0.00101011	0.000686997
-0.00343036	-0.00272375	-0.00178069	-3.51545e-05	0.000163751	-0.000624543	-0.00186441	-0.00343549	-0.00364589	-0.00125828	0.00132291	0.00205584	0.00196666	0.00123287	0.00236229	0.00240775	0.00182691	0.00184309	0.0017887	0.00154469	0.00146151	0.00247758	0.00194162	0.00120376	0.000638826	-0.00119355	-0.00189481	-0.00163283	-0.000695024	0.000421173	0.00096686	-0.000797476	-0.00224677	-0.0018227	-0.0019556	-0.00110213	-0.000561349	-0.000267029	-0.00205964	-0.00302239	-0.00193625	-0.000863737	-0.000318094	-0.000176232	0.000970684	0.00136893	0.00109295	0.000807731	0.00110185	0.000641853
-0.00533644	-0.00459388	-0.00312247	-0.00128352	-0.00114849	-0.00187106	-0.00342661	-0.00588861	-0.00640498	-0.00337412	-3.17247e-05	0.00104164	0.00149465	0.00107092	0.00196842	0.00219358	0.00177323	0.0018043	0.00142592	0.00116028	0.00106822	0.00170191	0.00111064	0.000286272	-0.000523004	-0.00222106	-0.00310436	-0.00278727	-0.00144467	-0.000179218	0.000200965	-0.00165204	-0.00284119	-0.00221116	-0.00246575	-0.00156399	-0.00135098	-0.00108798	-0.00320168	-0.00388863	-0.00243094	-0.00160202	-0.00137514	-0.000958884	0.000748188	0.00143638	0.000829596	-0.000129106	0.000204077	0.000145429
-0.00547204	-0.00514759	-0.00336809	-0.00124614	-0.00104815	-0.0017388	-0.00388554	-0.00758411	-0.00826634	-0.00512126	-0.0015282	-0.000589562	-0.00012195	-0.000541214	8.12128e-05	0.000481072	0.000526833	0.00105571	0.000778624	0.000526596	0.000121357	0.000326348	-0.000384642	-0.00108639	-0.00158983	-0.00260328	-0.00290374	-0.00237958	-0.00103082	-2.51677e-05	1.00787e-05	-0.00179842	-0.00268423	-0.00169655	-0.00187328	-0.00121033	-0.00126013	-0.00110682	-0.00292769	-0.00349145	-0.00197563	-0.0015725	-0.00171902	-0.00122223	0.000496879	0.00153136	0.000909687	-0.00048877	-0.000159294	0.000396585
[truncated: 401 more columns]

## Sheet: Figure3B
0	0.00357119	0.00575139	0.0151001	0.0179768	0.015093	0.0125875	0.010956	0.00794348	0.00709104	0.00641877	0.00218218	-0.000592896	8.35073e-05	0.000163497	0.00306141	0.00251559	0.00471466	0.0065909	0.00618429	0.00561971	0.00417061	0.00393579	0.00443625	0.00411548	0.0031629	0.00303339	-6.23146e-05	-0.00135867	0.000498082	0.00213584	0.00364515	0.00394821	0.00258075	0.00198545	0.00298773	0.00236361	0.00278616	0.00291152	0.00268998	0.0021203	0.000903378	-0.00163653	-0.00166215	0.000771793	0.00247201	0.00214121	0.00193944	0.000871437	0.00221138
0.00357119	0	0.00508432	0.0137272	0.0133486	0.0105541	0.0102683	0.00935443	0.00805089	0.00804402	0.005746	0.00159429	-0.00224958	-0.00391465	-0.00197308	0.00243959	0.00180652	0.00250983	0.0025676	0.00231584	0.00297911	0.0019501	0.0013379	0.0030567	0.00429223	0.00358852	0.00258527	-0.000608114	-0.00102685	0.000848782	0.00181479	0.00248583	0.00245504	0.00138368	0.000666745	0.00148901	0.00176393	0.00236243	0.00295767	0.00236495	0.00146391	-0.00034564	-0.00301262	-0.00300351	-3.02919e-05	0.00197492	0.00197729	0.00189267	0.000947993	0.00154129
0.00575139	0.00508432	0	0.00773356	0.00397349	0.00500255	0.00834922	0.00655175	0.00721395	0.00702273	0.00404264	-0.000979085	-0.00730413	-0.0117524	-0.00891323	-0.00318785	-0.0033701	-0.00166864	-0.00178612	-0.00109628	0.000402533	0.000482244	-0.000271233	0.00111445	0.00299155	0.00291194	0.00142778	-0.00105252	-0.00123368	0.000309793	0.000914162	0.00109722	0.000463743	-0.00087574	-0.00167491	-0.000433534	0.000270641	0.00143285	0.00219672	0.00134578	0.000909979	-0.000252126	-0.00180412	-0.00163694	0.00197261	0.00294699	0.00231109	0.00204253	0.000686251	0.00101989
0.0151001	0.0137272	0.00773356	0	-0.000233007	0.00547306	0.00936078	0.00757253	0.00854948	0.00767436	0.00323811	-0.00238855	-0.00750507	-0.0086033	-0.00627854	-0.00338721	-0.00417849	-0.000372969	0.00169044	0.00162235	0.00166268	0.00228339	0.0013396	0.00229002	0.00379913	0.00355354	0.00233433	0.000602026	0.000834792	0.00235805	0.00236998	0.00231918	0.00187293	0.000429287	-0.000501398	0.000277655	0.000240452	0.00270595	0.00334361	0.00325629	0.00293793	0.00208923	0.00169016	0.00141212	0.00426755	0.00393839	0.00279675	0.00206149	0.000642071	0.00160389
0.0179768	0.0133486	0.00397349	-0.000233007	0	0.00686572	0.00739502	0.00730641	0.00968962	0.00660032	0.00174391	-0.0043852	-0.0061609	-0.00154944	0.00223646	0.0036373	0.00187851	0.00490839	0.00702984	0.00639644	0.00562695	0.00524867	0.00436267	0.00458332	0.00518401	0.00506664	0.0046814	0.00312497	0.00238916	0.00352919	0.00373182	0.00428707	0.00418438	0.00304174	0.00224309	0.00274027	0.00211476	0.00409153	0.00467532	0.00475039	0.00431543	0.00386357	0.00403966	0.00358225	0.00562809	0.00479324	0.00377485	0.00364932	0.00209684	0.00376001
0.015093	0.0105541	0.00500255	0.00547306	0.00686572	0	0.00417128	0.00940736	0.00781494	0.00861206	0.00858406	0.00236539	0.000296026	0.00250257	0.00526054	0.00671528	0.00560985	0.00743776	0.00760688	0.00644687	0.00564174	0.00538501	0.00480567	0.00504689	0.0049329	0.00491571	0.00502274	0.00369198	0.00200022	0.00322218	0.00356187	0.00423325	0.0043628	0.00358552	0.00287577	0.00351167	0.00300648	0.00392298	0.00406404	0.00360154	0.00320943	0.00272226	0.00338669	0.00389106	0.00575547	0.00537848	0.00521759	0.00476706	0.00272574	0.00453268
0.0125875	0.0102683	0.00834922	0.00936078	0.00739502	0.00417128	0	0.0141095	0.00434564	0.0138664	0.0185086	0.0127259	0.00846799	0.00753016	0.0089603	0.0101167	0.00893172	0.00976196	0.00789446	0.00580988	0.00462101	0.00492592	0.00452173	0.0044686	0.00344099	0.00403088	0.00439501	0.00331443	0.000951588	0.00217749	0.0024897	0.00335078	0.003372	0.00208363	0.00154223	0.00276	0.00323189	0.00375629	0.00392259	0.00294655	0.00166422	0.000526854	0.00119699	0.00252466	0.00476924	0.00477325	0.00457789	0.00387375	0.00192141	0.00403434
0.010956	0.00935443	0.00655175	0.00757253	0.00730641	0.00940736	0.0141095	0	0.0159943	0.0233969	0.0210589	0.0139581	0.00955215	0.00866509	0.0111159	0.0119496	0.0108475	0.0106315	0.00801709	0.00573593	0.00420017	0.00421988	0.00378983	0.0036173	0.00276776	0.00356224	0.00368908	0.00236586	-0.000141467	0.000962397	0.00098113	0.00223112	0.00178348	-0.00032102	-0.000464252	0.00107135	0.00256122	0.00415731	0.00421193	0.00330381	0.00190321	0.000964405	0.00132747	0.00258522	0.00488594	0.00540632	0.0047148	0.00463006	0.00270146	0.00394625
0.00794348	0.00805089	0.00721395	0.00854948	0.00968962	0.00781494	0.00434564	0.0159943	0	0.0215784	0.0181618	0.00996366	0.00597051	0.00502765	0.00861205	0.00997096	0.0100188	0.0100071	0.00852005	0.00527759	0.00335965	0.00416752	0.00435573	0.00458247	0.00432955	0.00440636	0.00452215	0.00318306	8.09498e-05	0.000685097	0.000350669	0.00221247	0.00250403	0.000464254	0.000326363	0.00129681	0.00239479	0.00438043	0.00381633	0.00401095	0.00298718	0.00253496	0.00322703	0.0037945	0.00487388	0.00490303	0.00461339	0.00582832	0.00564953	0.00612894
0.00709104	0.00804402	0.00702273	0.00767436	0.00660032	0.00861206	0.0138664	0.0233969	0.0215784	0	0.0165912	0.0122562	0.0110841	0.00842536	0.00911048	0.00895511	0.0102216	0.0109316	0.00927516	0.00607443	0.00346095	0.00470401	0.00471159	0.00511049	0.00513725	0.00484217	0.00533312	0.00450041	0.00125347	0.00144074	0.000890495	0.00323367	0.00400846	0.00260246	0.00167972	0.0022398	0.00293385	0.00492159	0.00435932	0.00473641	0.00416525	0.00278169	0.00288889	0.003833	0.0044929	0.00392452	0.00350028	0.00570859	0.00709005	0.00723225
0.00641877	0.005746	0.00404264	0.00323811	0.00174391	0.00858406	0.0185086	0.0210589	0.0181618	0.0165912	0	0.0116343	0.0117879	0.00935554	0.0118753	0.0115168	0.0122193	0.0129138	0.0109336	0.00908693	0.00567173	0.00582151	0.00518805	0.00550187	0.00522598	0.00496697	0.00602047	0.00547506	0.00246538	0.00226761	0.00207354	0.00455986	0.00551057	0.00487205	0.00361944	0.00412271	0.00470238	0.00599821	0.0056089	0.00507932	0.00445307	0.0028526	0.00235935	0.00341729	0.00386285	0.00296147	0.00235239	0.00489639	0.00663795	0.00655184
0.00218218	0.00159429	-0.000979085	-0.00238855	-0.0043852	0.00236539	0.0127259	0.0139581	0.00996366	0.0122562	0.0116343	0	0.0142598	0.010181	0.014593	0.012305	0.0107066	0.010416	0.00847083	0.00858993	0.00576938	0.00578745	0.00505366	0.00474761	0.00332535	0.00372446	0.00567332	0.00575907	0.00353649	0.00256789	0.00296762	0.00529537	0.00617514	0.00579094	0.00492154	0.0056762	0.00630714	0.00675091	0.00638478	0.0049218	0.00451943	0.00353388	0.00308856	0.00323976	0.00381782	0.00330031	0.00320563	0.00543464	0.00596674	0.00565728
-0.000592896	-0.00224958	-0.00730413	-0.00750507	-0.0061609	0.000296026	0.00846799	0.00955215	0.00597051	0.0110841	0.0117879	0.0142598	0	0.00514301	0.0144986	0.00740083	0.0058869	0.00586959	0.00417189	0.00495892	0.00393604	0.00564038	0.00478285	0.00506265	0.00408285	0.00447748	0.00550374	0.00545636	0.00361535	0.00128087	0.00204801	0.00525327	0.00632574	0.00589634	0.00550691	0.00623655	0.00680416	0.00715926	0.00669897	0.00558464	0.00513834	0.00399708	0.00239445	0.00199285	0.00314426	0.00261947	0.00193431	0.00457626	0.0057659	0.004923
8.35073e-05	-0.00391465	-0.0117524	-0.0086033	-0.00154944	0.00250257	0.00753016	0.00866509	0.00502765	0.00842536	0.00935554	0.010181	0.00514301	0	0.00324562	0.00360458	0.0102578	0.0128994	0.0109648	0.0087605	0.00555896	0.00667865	0.00540572	0.00608204	0.00584981	0.00592759	0.00646589	0.00578895	0.00350919	0.000708809	0.00130696	0.00515628	0.00644246	0.00579148	0.00530409	0.00593672	0.00688664	0.00775699	0.00730833	0.0069974	0.0062373	0.00512491	0.00330859	0.00300462	0.00407804	0.00293289	0.0015752	0.0039309	0.00613848	0.00575171
0.000163497	-0.00197308	-0.00891323	-0.00627854	0.00223646	0.00526054	0.0089603	0.0111159	0.00861205	0.00911048	0.0118753	0.014593	0.0144986	0.00324562	0	0.00370916	0.0126519	0.0118204	0.0100043	0.0117329	0.00947777	0.0063491	0.00345471	0.00511039	0.005859	0.00629341	0.00720488	0.00642554	0.00394136	0.00228165	0.00242961	0.00525765	0.0056994	0.00530995	0.00477703	0.00488218	0.00564622	0.00697869	0.00686342	0.00752925	0.00685129	0.00634733	0.00521705	0.00501305	0.00602584	0.00530647	0.00317961	0.00461741	0.00673808	0.00696771
0.00306141	0.00243959	-0.00318785	-0.00338721	0.0036373	0.00671528	0.0101167	0.0119496	0.00997096	0.00895511	0.0115168	0.012305	0.00740083	0.00360458	0.00370916	0	0.00846239	0.0132867	0.0107545	0.0119918	0.00871818	0.00547442	0.00269301	0.00472339	0.00653477	0.00736504	0.00784707	0.00655914	0.00346286	0.00233009	0.00285325	0.005494	0.00508647	0.00487221	0.00342492	0.00279698	0.00360086	0.00586615	0.00632694	0.0071825	0.00514121	0.00384065	0.00267427	0.00309654	0.00542464	0.0050321	0.00250391	0.00454807	0.00706621	0.00730561
0.00251559	0.00180652	-0.0033701	-0.00417849	0.00187851	0.00560985	0.00893172	0.0108475	0.0100188	0.0102216	0.0122193	0.0107066	0.0058869	0.0102578	0.0126519	0.00846239	0	0.00960636	0.011225	0.0123486	0.00809977	0.00476083	0.00195997	0.00505939	0.00732743	0.00772885	0.00699419	0.00547544	0.0027724	0.00156624	0.00309974	0.00560126	0.00552918	0.00647363	0.00525354	0.00468187	0.00492701	0.00656525	0.00752954	0.00815712	0.00575989	0.00360897	0.00157924	0.00244023	0.00439148	0.00387877	0.0016383	0.00415758	0.00643797	0.00588403
0.00471466	0.00250983	-0.00166864	-0.000372969	0.00490839	0.00743776	0.00976196	0.0106315	0.0100071	0.0109316	0.0129138	0.010416	0.00586959	0.0128994	0.0118204	0.0132867	0.00960636	0	0.0150552	0.0135372	0.00967093	0.00450663	0.00266539	0.00552467	0.00841601	0.00834515	0.0070252	0.00552	0.00280218	0.00125269	0.00288093	0.00515146	0.00596242	0.00814223	0.00744333	0.00712715	0.0074554	0.00775085	0.0083252	0.00821418	0.00647576	0.00516463	0.00306284	0.00323605	0.00486276	0.00439312	0.00187027	0.0031616	0.00560223	0.00451694
0.0065909	0.0025676	-0.00178612	0.00169044	0.00702984	0.00760688	0.00789446	0.00801709	0.00852005	0.00927516	0.0109336	0.00847083	0.00417189	0.0109648	0.0100043	0.0107545	0.011225	0.0150552	0	0.0125276	0.00835636	0.00314071	0.00177152	0.0048321	0.00716802	0.00862641	0.00823808	0.00644039	0.00404245	0.002094	0.00438437	0.00707755	0.00783804	0.00968218	0.00870186	0.00789096	0.00833108	0.0084645	0.00882342	0.00882267	0.0074861	0.00639975	0.00457325	0.00416349	0.00602638	0.00640792	0.00394925	0.00305222	0.00499086	0.00397021
0.00618429	0.00231584	-0.00109628	0.00162235	0.00639644	0.00644687	0.00580988	0.00573593	0.00527759	0.00607443	0.00908693	0.00858993	0.00495892	0.0087605	0.0117329	0.0119918	0.0123486	0.0135372	0.0125276	0	0.00679008	0.00176677	0.00173108	0.00389577	0.00520521	0.0074228	0.00782356	0.00668262	0.00462222	0.00340628	0.00521911	0.00742231	0.00822796	0.00944566	0.00856926	0.00753709	0.00788205	0.00831287	0.00891328	0.00898211	0.00703018	0.00549787	0.00375911	0.00344535	0.00472233	0.0052869	0.00298698	0.00133284	0.00252973	0.0019086
0.00561971	0.00297911	0.000402533	0.00166268	0.00562695	0.00564174	0.00462101	0.00420017	0.00335965	0.00346095	0.00567173	0.00576938	0.00393604	0.00555896	0.00947777	0.00871818	0.00809977	0.00967093	0.00835636	0.00679008	0	-0.0060437	0.000341768	0.00422961	0.00509194	0.00675424	0.00704346	0.00634829	0.00485247	0.00392333	0.00457021	0.00589515	0.00705616	0.00774449	0.00698192	0.00630625	0.0060909	0.00486292	0.00568963	0.00649601	0.00505442	0.00409494	0.00307101	0.00250946	0.0027863	0.00389013	0.00226667	0.00131696	0.00100979	3.09898e-05
0.00417061	0.0019501	0.000482244	0.00228339	0.00524867	0.00538501	0.00492592	0.00421988	0.00416752	0.00470401	0.00582151	0.00578745	0.00564038	0.00667865	0.0063491	0.00547442	0.00476083	0.00450663	0.00314071	0.00176677	-0.0060437	0	-0.00248756	0.00496789	0.00511413	0.00585847	0.00677108	0.00663181	0.00507932	0.00450492	0.00464352	0.00536789	0.0063117	0.00645159	0.00546856	0.00529653	0.00436624	0.00163224	0.00205977	0.00345669	0.00346981	0.00384435	0.00344717	0.00280923	0.00243339	0.00417488	0.00334952	0.00365002	0.00269959	0.00101063
0.00393579	0.0013379	-0.000271233	0.0013396	0.00436267	0.00480567	0.00452173	0.00378983	0.00435573	0.00471159	0.00518805	0.00505366	0.00478285	0.00540572	0.00345471	0.00269301	0.00195997	0.00266539	0.00177152	0.00173108	0.000341768	-0.00248756	0	0.00686007	0.00520924	0.0061631	0.0075359	0.00695036	0.00545346	0.0039725	0.00239667	0.00234355	0.00470326	0.00598711	0.00415939	0.00311312	0.00155275	-0.000807488	0.000106734	0.00141181	0.00166346	0.00225573	0.00184268	0.00169396	0.00131529	0.00396173	0.00410028	0.00466316	0.00348563	0.00142454
0.00443625	0.0030567	0.00111445	0.00229002	0.00458332	0.00504689	0.0044686	0.0036173	0.00458247	0.00511049	0.00550187	0.00474761	0.00506265	0.00608204	0.00511039	0.00472339	0.00505939	0.00552467	0.0048321	0.00389577	0.00422961	0.00496789	0.00686007	0	0.00503564	0.00840784	0.00823888	0.00701254	0.00559616	0.00290681	0.00243379	0.00209849	0.00455666	0.00643361	0.00432881	0.00221933	1.73583e-05	-0.00163639	1.9408e-05	0.00203836	0.00200391	0.00221096	0.00160742	0.00166109	0.00126931	0.00337894	0.00320985	0.00328579	0.00204277	-0.000549329
0.00411548	0.00429223	0.00299155	0.00379913	0.00518401	0.0049329	0.00344099	0.00276776	0.00432955	0.00513725	0.00522598	0.00332535	0.00408285	0.00584981	0.005859	0.00653477	0.00732743	0.00841601	0.00716802	0.00520521	0.00509194	0.00511413	0.00520924	0.00503564	0	0.00661495	0.00531206	0.00510555	0.00354919	0.00368519	0.00585631	0.00527037	0.005773	0.00763221	0.00593123	0.00435778	0.00225723	-0.000536822	0.000777309	0.00359308	0.00352118	0.00354385	0.00331954	0.00337998	0.00323759	0.0045259	0.00364731	0.00287788	0.00172045	-7.32437e-05
0.0031629	0.00358852	0.00291194	0.00355354	0.00506664	0.00491571	0.00403088	0.00356224	0.00440636	0.00484217	0.00496697	0.00372446	0.00447748	0.00592759	0.00629341	0.00736504	0.00772885	0.00834515	0.00862641	0.0074228	0.00675424	0.00585847	0.0061631	0.00840784	0.00661495	0	-0.00125243	-0.000569853	-0.000829317	0.00325606	0.00647028	0.0062555	0.00586487	0.00673778	0.00579075	0.0047979	0.00348215	0.000459589	0.00124458	0.00391219	0.0042289	0.00410079	0.0038817	0.00388414	0.00361959	0.00408678	0.00242967	0.000528051	-0.000995967	-0.00160672
0.00303339	0.00258527	0.00142778	0.00233433	0.0046814	0.00502274	0.00439501	0.00368908	0.00452215	0.00533312	0.00602047	0.00567332	0.00550374	0.00646589	0.00720488	0.00784707	0.00699419	0.0070252	0.00823808	0.00782356	0.00704346	0.00677108	0.0075359	0.00823888	0.00531206	-0.00125243	0	0.000462347	-0.00218963	0.00214109	0.00542417	0.00552088	0.00567773	0.00645376	0.00575403	0.0053326	0.00488068	0.00169581	0.00265523	0.00469361	0.0051219	0.00457923	0.00460513	0.00426467	0.0037443	0.00374563	0.00211976	0.00101627	-0.000629869	-0.00223344
-6.23146e-05	-0.000608114	-0.00105252	0.000602026	0.00312497	0.00369198	0.00331443	0.00236586	0.00318306	0.00450041	0.00547506	0.00575907	0.00545636	0.00578895	0.00642554	0.00655914	0.00547544	0.00552	0.00644039	0.00668262	0.00634829	0.00663181	0.00695036	0.00701254	0.00510555	-0.000569853	0.000462347	0	-0.00673318	0.000399559	0.00261138	0.00162462	0.00432558	0.00623122	0.00503168	0.00537411	0.00480431	0.00166195	0.00362336	0.00516764	0.00485303	0.0036205	0.00382783	0.00358758	0.00287741	0.00358756	0.00236451	0.00215573	0.000573451	-0.00198732
-0.00135867	-0.00102685	-0.00123368	0.000834792	0.00238916	0.00200022	0.000951588	-0.000141467	8.09498e-05	0.00125347	0.00246538	0.00353649	0.00361535	0.00350919	0.00394136	0.00346286	0.0027724	0.00280218	0.00404245	0.00462222	0.00485247	0.00507932	0.00545346	0.00559616	0.00354919	-0.000829317	-0.00218963	-0.00673318	0	-0.00425808	-0.00391564	-0.00390283	0.00159318	0.00323516	0.00355659	0.00329264	0.000612109	-0.00231573	0.000562879	0.00280757	0.00232446	0.000695349	0.00074842	0.000818428	-0.000135485	0.00144537	0.000475627	0.000272638	-0.0011831	-0.00423323
0.000498082	0.000848782	0.000309793	0.00235805	0.00352919	0.00322218	0.00217749	0.000962397	0.000685097	0.00144074	0.00226761	0.00256789	0.00128087	0.000708809	0.00228165	0.00233009	0.00156624	0.00125269	0.002094	0.00340628	0.00392333	0.00450492	0.0039725	0.00290681	0.00368519	0.00325606	0.00214109	0.000399559	-0.00425808	0	-0.00310959	-0.00128647	0.00280104	0.00131982	0.00144821	0.00132911	-0.00285637	-0.00410653	-0.00122265	0.002099	0.00092112	-0.00109061	-0.00207691	-0.00168053	-0.00280024	-0.00025188	-0.00192871	-0.00281809	-0.00472631	-0.00805372
0.00213584	0.00181479	0.000914162	0.00236998	0.00373182	0.00356187	0.0024897	0.00098113	0.000350669	0.000890495	0.00207354	0.00296762	0.00204801	0.00130696	0.00242961	0.00285325	0.00309974	0.00288093	0.00438437	0.00521911	0.00457021	0.00464352	0.00239667	0.00243379	0.00585631	0.00647028	0.00542417	0.00261138	-0.00391564	-0.00310959	0	-0.000146168	0.00335633	0.000456695	0.00189195	0.00266435	-0.00194344	-0.00383505	-0.000724311	0.00260724	0.000682529	-0.00157778	-0.00177065	-0.00124897	-0.00204014	0.000147203	-0.00195683	-0.00302281	-0.00541703	-0.00951015
0.00364515	0.00248583	0.00109722	0.00231918	0.00428707	0.00423325	0.00335078	0.00223112	0.00221247	0.00323367	0.00455986	0.00529537	0.00525327	0.00515628	0.00525765	0.005494	0.00560126	0.00515146	0.00707755	0.00742231	0.00589515	0.00536789	0.00234355	0.00209849	0.00527037	0.0062555	0.00552088	0.00162462	-0.00390283	-0.00128647	-0.000146168	0	0.00240211	0.00232798	0.00618699	0.00750949	0.00560504	0.0024255	0.00340091	0.00548772	0.00429967	0.00294035	0.00373668	0.00374684	0.00291483	0.00335448	0.00159342	0.000591608	-0.000964427	-0.00395524
0.00394821	0.00245504	0.000463743	0.00187293	0.00418438	0.0043628	0.003372	0.00178348	0.00250403	0.00400846	0.00551057	0.00617514	0.00632574	0.00644246	0.0056994	0.00508647	0.00552918	0.00596242	0.00783804	0.00822796	0.00705616	0.0063117	0.00470326	0.00455666	0.005773	0.00586487	0.00567773	0.00432558	0.00159318	0.00280104	0.00335633	0.00240211	0	0.00381969	0.00448089	0.00839763	0.00713917	0.00423773	0.00272286	0.004644	0.00605937	0.00668563	0.00798697	0.00744416	0.00598327	0.00500718	0.00362537	0.00156845	0.00137719	-0.00055374
0.00258075	0.00138368	-0.00087574	0.000429287	0.00304174	0.00358552	0.00208363	-0.00032102	0.000464254	0.00260246	0.00487205	0.00579094	0.00589634	0.00579148	0.00530995	0.00487221	0.00647363	0.00814223	0.00968218	0.00944566	0.00774449	0.00645159	0.00598711	0.00643361	0.00763221	0.00673778	0.00645376	0.00623122	0.00323516	0.00131982	0.000456695	0.00232798	0.00381969	0	0.0121816	0.0108433	0.0042643	0.00233342	0.0056515	0.010363	0.0124583	0.0118555	0.0115066	0.0104627	0.00891282	0.0072409	0.00536675	0.00211934	0.00268445	0.00172629
0.00198545	0.000666745	-0.00167491	-0.000501398	0.00224309	0.00287577	0.00154223	-0.000464252	0.000326363	0.00167972	0.00361944	0.00492154	0.00550691	0.00530409	0.00477703	0.00342492	0.00525354	0.00744333	0.00870186	0.00856926	0.00698192	0.00546856	0.00415939	0.00432881	0.00593123	0.00579075	0.00575403	0.00503168	0.00355659	0.00144821	0.00189195	0.00618699	0.00448089	0.0121816	0	0.00134191	0.00228022	0.00524189	0.0122161	0.0158494	0.014914	0.0139181	0.0138388	0.0125195	0.0106852	0.00848508	0.00566451	0.00180539	0.0015627	0.000705032
0.00298773	0.00148901	-0.000433534	0.000277655	0.00274027	0.00351167	0.00276	0.00107135	0.00129681	0.0022398	0.00412271	0.0056762	0.00623655	0.00593672	0.00488218	0.00279698	0.00468187	0.00712715	0.00789096	0.00753709	0.00630625	0.00529653	0.00311312	0.00221933	0.00435778	0.0047979	0.0053326	0.00537411	0.00329264	0.00132911	0.00266435	0.00750949	0.00839763	0.0108433	0.00134191	0	0.00852894	0.0129141	0.0179777	0.0195821	0.0173903	0.0159484	0.0161519	0.0145022	0.0120878	0.00976197	0.00756494	0.00478043	0.0044617	0.00382167
0.00236361	0.00176393	0.000270641	0.000240452	0.00211476	0.00300648	0.00323189	0.00256122	0.00239479	0.00293385	0.00470238	0.00630714	0.00680416	0.00688664	0.00564622	0.00360086	0.00492701	0.0074554	0.00833108	0.00788205	0.0060909	0.00436624	0.00155275	1.73583e-05	0.00225723	0.00348215	0.00488068	0.00480431	0.000612109	-0.00285637	-0.00194344	0.00560504	0.00713917	0.0042643	0.00228022	0.00852894	0	0.0127258	0.0200108	0.0197979	0.0174737	0.0158222	0.0161886	0.0151992	0.012541	0.0107123	0.00909939	0.0076713	0.00703942	0.00665336
0.00278616	0.00236243	0.00143285	0.00270595	0.00409153	0.00392298	0.00375629	0.00415731	0.00438043	0.00492159	0.00599821	0.00675091	0.00715926	0.00775699	0.00697869	0.00586615	0.00656525	0.00775085	0.0084645	0.00831287	0.00486292	0.00163224	-0.000807488	-0.00163639	-0.000536822	0.000459589	0.00169581	0.00166195	-0.00231573	-0.00410653	-0.00383505	0.0024255	0.00423773	0.00233342	0.00524189	0.0129141	0.0127258	0	0.0164387	0.0161956	0.0148949	0.0146521	0.0138442	0.0134547	0.0121764	0.0108422	0.00930823	0.00806539	0.00777209	0.00755698
0.00291152	0.00295767	0.00219672	0.00334361	0.00467532	0.00406404	0.00392259	0.00421193	0.00381633	0.00435932	0.0056089	0.00638478	0.00669897	0.00730833	0.00686342	0.00632694	0.00752954	0.0083252	0.00882342	0.00891328	0.00568963	0.00205977	0.000106734	1.9408e-05	0.000777309	0.00124458	0.00265523	0.00362336	0.000562879	-0.00122265	-0.000724311	0.00340091	0.00272286	0.0056515	0.0122161	0.0179777	0.0200108	0.0164387	0	0.0155883	0.0189728	0.0185685	0.0192819	0.0158574	0.0100796	0.00988269	0.00856769	0.00769364	0.00764467	0.00667302
0.00268998	0.00236495	0.00134578	0.00325629	0.00475039	0.00360154	0.00294655	0.00330381	0.00401095	0.00473641	0.00507932	0.0049218	0.00558464	0.0069974	0.00752925	0.0071825	0.00815712	0.00821418	0.00882267	0.00898211	0.00649601	0.00345669	0.00141181	0.00203836	0.00359308	0.00391219	0.00469361	0.00516764	0.00280757	0.002099	0.00260724	0.00548772	0.004644	0.010363	0.0158494	0.0195821	0.0197979	0.0161956	0.0155883	0	0.0263702	0.0253541	0.0240435	0.0213257	0.0163329	0.013293	0.00918163	0.00771939	0.00946263	0.0097265
0.0021203	0.00146391	0.000909979	0.00293793	0.00431543	0.00320943	0.00166422	0.00190321	0.00298718	0.00416525	0.00445307	0.00451943	0.00513834	0.0062373	0.00685129	0.00514121	0.00575989	0.00647576	0.0074861	0.00703018	0.00505442	0.00346981	0.00166346	0.00200391	0.00352118	0.0042289	0.0051219	0.00485303	0.00232446	0.00092112	0.000682529	0.00429967	0.00605937	0.0124583	0.014914	0.0173903	0.0174737	0.0148949	0.0189728	0.0263702	0	0.025784	0.0237355	0.0241887	0.0224051	0.0197167	0.0133107	0.0110199	0.0125351	0.0135437
0.000903378	-0.00034564	-0.000252126	0.00208923	0.00386357	0.00272226	0.000526854	0.000964405	0.00253496	0.00278169	0.0028526	0.00353388	0.00399708	0.00512491	0.00634733	0.00384065	0.00360897	0.00516463	0.00639975	0.00549787	0.00409494	0.00384435	0.00225573	0.00221096	0.00354385	0.00410079	0.00457923	0.0036205	0.000695349	-0.00109061	-0.00157778	0.00294035	0.00668563	0.0118555	0.0139181	0.0159484	0.0158222	0.0146521	0.0185685	0.0253541	0.025784	0	0.0246257	0.0235239	0.0237537	0.0219785	0.0162547	0.0132361	0.0139426	0.0166117
-0.00163653	-0.00301262	-0.00180412	0.00169016	0.00403966	0.00338669	0.00119699	0.00132747	0.00322703	0.00288889	0.00235935	0.00308856	0.00239445	0.00330859	0.00521705	0.00267427	0.00157924	0.00306284	0.00457325	0.00375911	0.00307101	0.00344717	0.00184268	0.00160742	0.00331954	0.0038817	0.00460513	0.00382783	0.00074842	-0.00207691	-0.00177065	0.00373668	0.00798697	0.0115066	0.0138388	0.0161519	0.0161886	0.0138442	0.0192819	0.0240435	0.0237355	0.0246257	0	0.0217185	0.0227305	0.020421	0.0153221	0.0151943	0.0156745	0.0183837
-0.00166215	-0.00300351	-0.00163694	0.00141212	0.00358225	0.00389106	0.00252466	0.00258522	0.0037945	0.003833	0.00341729	0.00323976	0.00199285	0.00300462	0.00501305	0.00309654	0.00244023	0.00323605	0.00416349	0.00344535	0.00250946	0.00280923	0.00169396	0.00166109	0.00337998	0.00388414	0.00426467	0.00358758	0.000818428	-0.00168053	-0.00124897	0.00374684	0.00744416	0.0104627	0.0125195	0.0145022	0.0151992	0.0134547	0.0158574	0.0213257	0.0241887	0.0235239	0.0217185	0	0.0189636	0.019736	0.0146996	0.0176295	0.0200987	0.021415
0.000771793	-3.02919e-05	0.00197261	0.00426755	0.00562809	0.00575547	0.00476924	0.00488594	0.00487388	0.0044929	0.00386285	0.00381782	0.00314426	0.00407804	0.00602584	0.00542464	0.00439148	0.00486276	0.00602638	0.00472233	0.0027863	0.00243339	0.00131529	0.00126931	0.00323759	0.00361959	0.0037443	0.00287741	-0.000135485	-0.00280024	-0.00204014	0.00291483	0.00598327	0.00891282	0.0106852	0.0120878	0.012541	0.0121764	0.0100796	0.0163329	0.0224051	0.0237537	0.0227305	0.0189636	0	0.0167424	0.0148078	0.016922	0.0188353	0.0212066
0.00247201	0.00197492	0.00294699	0.00393839	0.00479324	0.00537848	0.00477325	0.00540632	0.00490303	0.00392452	0.00296147	0.00330031	0.00261947	0.00293289	0.00530647	0.0050321	0.00387877	0.00439312	0.00640792	0.0052869	0.00389013	0.00417488	0.00396173	0.00337894	0.0045259	0.00408678	0.00374563	0.00358756	0.00144537	-0.00025188	0.000147203	0.00335448	0.00500718	0.0072409	0.00848508	0.00976197	0.0107123	0.0108422	0.00988269	0.013293	0.0197167	0.0219785	0.020421	0.019736	0.0167424	0	0.0140603	0.0153698	0.0188459	0.0203501
0.00214121	0.00197729	0.00231109	0.00279675	0.00377485	0.00521759	0.00457789	0.0047148	0.00461339	0.00350028	0.00235239	0.00320563	0.00193431	0.0015752	0.00317961	0.00250391	0.0016383	0.00187027	0.00394925	0.00298698	0.00226667	0.00334952	0.00410028	0.00320985	0.00364731	0.00242967	0.00211976	0.00236451	0.000475627	-0.00192871	-0.00195683	0.00159342	0.00362537	0.00536675	0.00566451	0.00756494	0.00909939	0.00930823	0.00856769	0.00918163	0.0133107	0.0162547	0.0153221	0.0146996	0.0148078	0.0140603	0	0.0141993	0.0154194	0.0178229
0.00193944	0.00189267	0.00204253	0.00206149	0.00364932	0.00476706	0.00387375	0.00463006	0.00582832	0.00570859	0.00489639	0.00543464	0.00457626	0.0039309	0.00461741	0.00454807	0.00415758	0.0031616	0.00305222	0.00133284	0.00131696	0.00365002	0.00466316	0.00328579	0.00287788	0.000528051	0.00101627	0.00215573	0.000272638	-0.00281809	-0.00302281	0.000591608	0.00156845	0.00211934	0.00180539	0.00478043	0.0076713	0.00806539	0.00769364	0.00771939	0.0110199	0.0132361	0.0151943	0.0176295	0.016922	0.0153698	0.0141993	0	0.016686	0.0162815
0.000871437	0.000947993	0.000686251	0.000642071	0.00209684	0.00272574	0.00192141	0.00270146	0.00564953	0.00709005	0.00663795	0.00596674	0.0057659	0.00613848	0.00673808	0.00706621	0.00643797	0.00560223	0.00499086	0.00252973	0.00100979	0.00269959	0.00348563	0.00204277	0.00172045	-0.000995967	-0.000629869	0.000573451	-0.0011831	-0.00472631	-0.00541703	-0.000964427	0.00137719	0.00268445	0.0015627	0.0044617	0.00703942	0.00777209	0.00764467	0.00946263	0.0125351	0.0139426	0.0156745	0.0200987	0.0188353	0.0188459	0.0154194	0.016686	0	0.017253
0.00221138	0.00154129	0.00101989	0.00160389	0.00376001	0.00453268	0.00403434	0.00394625	0.00612894	0.00723225	0.00655184	0.00565728	0.004923	0.00575171	0.00696771	0.00730561	0.00588403	0.00451694	0.00397021	0.0019086	3.09898e-05	0.00101063	0.00142454	-0.000549329	-7.32437e-05	-0.00160672	-0.00223344	-0.00198732	-0.00423323	-0.00805372	-0.00951015	-0.00395524	-0.00055374	0.00172629	0.000705032	0.00382167	0.00665336	0.00755698	0.00667302	0.0097265	0.0135437	0.0166117	0.0183837	0.021415	0.0212066	0.0203501	0.0178229	0.0162815	0.017253	0
0.00194834	0.000229327	6.57056e-05	0.00118193	0.00341424	0.00471473	0.00436289	0.0042982	0.00581256	0.00613991	0.00537155	0.00454307	0.00291646	0.00431659	0.00572273	0.00599059	0.00411325	0.00244821	0.00222515	0.000729032	-0.00107534	-0.000245578	0.000909428	-0.000353598	0.000492768	-0.000603318	-0.00233161	-0.00351021	-0.00638881	-0.00959907	-0.0097691	-0.00340207	-0.000857645	0.00115032	0.000560305	0.00341989	0.00582172	0.00601965	0.00534239	0.00889476	0.0129815	0.0160456	0.0167103	0.0186529	0.0202637	0.0195436	0.017359	0.0153367	0.0133533	0.00545797
0.00252429	0.00104844	0.0013938	0.00269104	0.0044827	0.00543608	0.00491651	0.00431179	0.00429141	0.00448305	0.00411074	0.00408554	0.00243275	0.00319269	0.0043845	0.00511012	0.00383334	0.00221873	0.00118953	-0.00063182	-0.00212671	-0.00123427	0.000740377	0.000125173	0.000586696	-0.000998043	-0.00327218	-0.00486	-0.00802905	-0.00985941	-0.00790906	-0.00213141	-0.000985177	-0.00019092	-0.000790286	0.00138997	0.00339257	0.00293947	0.00158876	0.0059362	0.0107223	0.0138546	0.0141145	0.0155526	0.0170002	0.0162692	0.0143906	0.00933647	0.00532303	0.00475096
0.0024705	0.00178884	0.00216257	0.00276845	0.00452969	0.00552615	0.00466348	0.00310881	0.00209604	0.00373788	0.00452036	0.00490627	0.00309113	0.00332275	0.00375367	0.00480446	0.00373463	0.00257607	0.00139463	-0.000889233	-0.0031949	-0.00237681	-0.000292516	-0.000582484	-0.000368301	-0.00262542	-0.00515278	-0.00715389	-0.0110435	-0.0125052	-0.00933654	-0.00330595	-0.00263631	-0.00175086	-0.00266889	-0.000555982	0.00216196	0.00296049	0.00156591	0.00600598	0.0100882	0.0122889	0.0131657	0.0146548	0.0146657	0.0138548	0.0123542	0.0102177	0.00995218	0.0112294
0.000634664	0.000385689	0.000403685	0.00104376	0.00323687	0.00420494	0.00370627	0.00233756	0.00188021	0.00403413	0.00492851	0.00547193	0.00473243	0.00484298	0.00444333	0.00414	0.00280036	0.00282285	0.00209486	-3.89152e-05	-0.0026938	-0.00283268	-0.00150235	-0.00190546	-0.00183368	-0.00436187	-0.00612309	-0.00832433	-0.0128921	-0.0146776	-0.0113089	-0.00521994	-0.00409022	-0.00352864	-0.00563486	-0.00393823	-0.00103603	0.000610164	-0.000312206	0.00443371	0.0080525	0.00937729	0.0105978	0.0125816	0.0123553	0.0119279	0.0124271	0.0123944	0.0137992	0.0123802
0.00150487	0.000969722	0.000444404	0.000771967	0.00325688	0.0041462	0.00369268	0.00255623	0.0031702	0.00526189	0.0063407	0.00672077	0.00655808	0.00668125	0.00643944	0.00588164	0.00438123	0.00458189	0.00347891	0.001561	-0.000704078	-0.00176876	-0.00108149	-0.00154595	-0.00112707	-0.00290328	-0.00393563	-0.00691393	-0.01185	-0.0132906	-0.0106937	-0.00583292	-0.00454211	-0.00374252	-0.00639404	-0.00432259	-0.00128146	0.000760339	0.00157086	0.00614441	0.00868172	0.00912124	0.00973169	0.0119611	0.0112276	0.0114571	0.0122834	0.0125257	0.01416	0.0136682
0.00305081	0.00188251	0.00219409	0.00302795	0.00534638	0.00603163	0.00546361	0.00452204	0.00489414	0.00636554	0.00700819	0.00702181	0.00666783	0.00648125	0.00647473	0.0062545	0.00504588	0.00487569	0.00298025	0.000789186	-0.0011894	-0.00258266	-0.00186088	-0.00174292	-0.000461393	-0.00172585	-0.00271442	-0.00654293	-0.0115783	-0.0120205	-0.00928979	-0.00498695	-0.00402017	-0.00298695	-0.005572	-0.00332735	-0.000339202	0.000235208	0.00213273	0.00688818	0.00864662	0.00856505	0.00917245	0.011404	0.0107161	0.0117277	0.0123025	0.0125277	0.0144732	0.0163379
0.00388233	0.00154436	0.00164252	0.00328677	0.00596311	0.00645915	0.00561314	0.00448497	0.00454403	0.00616811	0.00623732	0.00651129	0.0064735	0.00627918	0.00605934	0.00621952	0.00493708	0.00438883	0.00240772	0.000203609	-0.00191442	-0.00289759	-0.00113465	0.000258123	0.00174465	0.000353617	-0.00111963	-0.00541044	-0.00944508	-0.00703409	-0.00296598	0.00108885	0.00163756	0.00180582	-0.000569875	0.00149765	0.00427405	0.00536979	0.00698468	0.0107084	0.0119985	0.0113907	0.012089	0.0134335	0.0122125	0.0131005	0.012366	0.0122725	0.0148521	0.0180953
0.00413911	0.0015024	0.00100005	0.00294652	0.0059985	0.00630775	0.00523326	0.00364722	0.00278207	0.00467366	0.00449142	0.0053882	0.00584635	0.00606012	0.0063236	0.00650931	0.00458253	0.00348453	0.00203149	-0.000144574	-0.00175685	-0.00203949	-0.000403647	0.000280608	0.00155243	0.000372459	-0.00126471	-0.00571454	-0.00947741	-0.00615948	-0.00114135	0.00329699	0.00423645	0.00400949	0.0025883	0.00420886	0.00573907	0.00763988	0.00905724	0.0126055	0.013634	0.0126722	0.013231	0.0141251	0.0133527	0.0140592	0.0130239	0.0122994	0.0144353	0.0175885
0.00369902	0.00116478	0.000572467	0.00352795	0.00656565	0.00597076	0.00411386	0.00215914	0.00170553	0.00355549	0.00350866	0.00433033	0.00501784	0.00588181	0.00621781	0.0058896	0.00347751	0.00199175	0.00154193	-0.000296865	-0.00167662	-0.00187125	-0.000475777	-0.000414283	0.000232956	-0.000864084	-0.00187237	-0.00534079	-0.00858137	-0.00671835	-0.00212789	0.00313171	0.00464436	0.00463527	0.00315194	0.00374687	0.00474612	0.0073004	0.00876656	0.0118977	0.0123335	0.0121852	0.0130324	0.0129603	0.0118596	0.0118655	0.0111887	0.0114876	0.0128235	0.0148285
0.00149867	-0.000860882	-0.00119877	0.00200601	0.00531254	0.0048432	0.00315903	0.000935644	0.00103577	0.00358853	0.00369706	0.00381021	0.0040324	0.00486437	0.00531517	0.00499495	0.00311037	0.0016487	0.00125658	0.000707511	-0.000231644	-0.000875466	-0.000361992	-0.00060378	-9.4255e-05	-0.000724483	-0.00110641	-0.00429916	-0.00658039	-0.0062336	-0.00348291	0.00141825	0.00309847	0.00355994	0.00219252	0.00286628	0.00432875	0.00663058	0.00823732	0.0105164	0.0105197	0.0105506	0.0117209	0.0123326	0.0119952	0.011997	0.0109373	0.0115022	0.0118873	0.0135195
0.00130513	-0.00177526	-0.00153748	0.000785676	0.0035391	0.00409919	0.00316393	0.00165419	0.00222994	0.00444028	0.00410347	0.00364234	0.00328173	0.00349285	0.00390518	0.00362271	0.00259854	0.00198253	0.00129351	0.00166783	0.00120441	0.00105167	0.0012992	0.000692051	0.00121943	0.000897727	0.00130849	-0.00155325	-0.00370107	-0.00408845	-0.00265633	0.000887201	0.00181511	0.00219119	0.000969817	0.00223399	0.00361975	0.00550928	0.00740707	0.0103394	0.0107511	0.0108086	0.0114299	0.0122187	0.0123312	0.0127349	0.0112378	0.0106196	0.0100452	0.0115674
0.000423955	-0.00426964	-0.00393893	-0.00181486	0.0015677	0.00383178	0.00328074	0.00159944	0.00128592	0.00368111	0.00417704	0.00352069	0.00227083	0.0016451	0.00245013	0.00291816	0.00283644	0.00259791	0.00131949	0.00112274	0.000201397	0.000635205	0.00102591	0.000429198	0.00127432	0.00125017	0.00214274	8.14034e-05	-0.00193926	-0.00207498	-0.000974002	0.0021721	0.00301751	0.00250727	0.000772245	0.00150636	0.00258031	0.00448955	0.00598095	0.00959648	0.0108528	0.0106517	0.0111306	0.0123668	0.0119715	0.0123089	0.0101661	0.00935064	0.00883784	0.0108369
0.000553115	-0.0054588	-0.00589289	-0.0034943	0.000907325	0.00368623	0.00290839	-0.000381243	-0.00271524	0.000703602	0.0033898	0.00348968	0.00157082	0.000179002	0.00116061	0.00237232	0.00297465	0.00334308	0.00264336	0.0019882	0.000200107	0.000171246	0.000424437	0.000573725	0.00173794	0.00150943	0.00259128	0.00222226	0.000541898	0.000469885	0.00130185	0.00337857	0.00469308	0.00485302	0.00342706	0.00280792	0.00250901	0.0039146	0.00552044	0.00884669	0.00989116	0.00874607	0.00893485	0.0109511	0.0109325	0.0114331	0.00860197	0.00701626	0.0065665	0.00997034
0.000915428	-0.00612762	-0.00764765	-0.00356455	0.00250748	0.00468741	0.00338175	0.00030305	-0.00212929	0.00107352	0.00365973	0.00383494	0.00185387	0.000699355	0.00187822	0.00368254	0.00440845	0.00437348	0.00389171	0.00353297	0.00268046	0.00217532	0.0012309	0.00148227	0.00210777	0.00152467	0.00213695	0.0026507	0.00216458	0.00185047	0.00242381	0.00386879	0.00573412	0.00621186	0.0050688	0.00430539	0.00389264	0.00499019	0.00634778	0.00856163	0.00855608	0.00724402	0.0080123	0.00998612	0.00998781	0.0101931	0.0069537	0.00570335	0.00564743	0.00872323
-0.00108512	-0.00835169	-0.0102815	-0.00512088	0.00172117	0.00387033	0.00199981	-0.0013708	-0.00332609	6.19092e-05	0.00335093	0.00386613	0.00214978	0.00133838	0.00263278	0.00455679	0.00498275	0.00455345	0.00444293	0.00398562	0.00332389	0.00250351	0.00146955	0.00235472	0.00292885	0.00183989	0.000688288	0.00103792	0.00188984	0.00153394	0.00192278	0.00287808	0.00440142	0.00548276	0.0054893	0.00565719	0.00594568	0.0068363	0.00797065	0.00884961	0.0083801	0.00824806	0.0101409	0.0114406	0.0109607	0.0104765	0.00757656	0.00820783	0.00943689	0.0112781
-0.00253734	-0.00929541	-0.0121153	-0.0075999	-0.000743706	0.00207957	0.000786718	-0.0029543	-0.00418229	-8.04172e-05	0.00316107	0.00309469	0.00133671	0.00121207	0.00328599	0.00542853	0.00537441	0.0045858	0.00439916	0.00356023	0.00337962	0.00275298	0.00190406	0.00239053	0.00288395	0.00219435	0.00112698	0.000995798	0.00235519	0.00217042	0.00217434	0.00311303	0.00436689	0.0054501	0.00515825	0.00508636	0.00542952	0.00632001	0.00743783	0.00824746	0.00821853	0.0084097	0.00999661	0.0108207	0.0105185	0.0102681	0.00784893	0.00874618	0.0104394	0.0119895
-0.00420589	-0.0100375	-0.0122402	-0.00865308	-0.0023462	0.000857342	-4.58575e-05	-0.00262941	-0.00235645	0.00148028	0.00408859	0.00346265	0.00133841	0.00163643	0.00395848	0.00552231	0.00529488	0.00465269	0.00439073	0.00377458	0.00339481	0.0027013	0.00219555	0.00285868	0.00343117	0.00282858	0.00196188	0.00146832	0.0027375	0.00316201	0.00321709	0.00398688	0.00489867	0.0050212	0.00377991	0.00383678	0.00409803	0.00497352	0.00609058	0.00768147	0.00778344	0.00770928	0.00886271	0.0095037	0.009731	0.0094734	0.00623025	0.00615753	0.00878147	0.0108975
-0.00520734	-0.0107743	-0.0119181	-0.00806908	-0.00280141	-0.000377094	-0.00142538	-0.00336558	-0.00243976	0.0021572	0.00424221	0.00242818	-0.0001031	0.00109922	0.003894	0.00477121	0.00426775	0.00367432	0.00350383	0.00365341	0.00285779	0.00140189	-7.39934e-06	0.00134153	0.00212383	0.00133987	0.000444783	0.000201579	0.00197201	0.00323493	0.00375398	0.00403959	0.00474586	0.00489322	0.00407657	0.00414652	0.00409539	0.00461971	0.00603035	0.00768518	0.00765038	0.00746571	0.0083165	0.00857175	0.0084976	0.00778607	0.00364979	0.00266815	0.00544065	0.00853872
-0.00261828	-0.00802975	-0.00918443	-0.00488354	-0.00094506	0.000116923	-0.00165378	-0.00339909	-0.00211787	0.00205536	0.0034457	0.00122044	-0.00056709	0.00136215	0.0038954	0.00391697	0.00368865	0.0033351	0.00301741	0.00361208	0.00300631	0.00162921	-0.000753955	0.000270013	0.00134538	0.000302437	-0.00148024	-0.00188076	0.00093876	0.00280935	0.00366411	0.00368286	0.00411334	0.00457944	0.0045654	0.00461563	0.00455498	0.00487017	0.0058857	0.00736253	0.00722105	0.00693578	0.00766932	0.00806153	0.00729805	0.00661515	0.00233339	0.000333381	0.00339567	0.00704509
-0.00233717	-0.00978723	-0.0120215	-0.00585119	-0.000612197	0.000923678	-0.000400829	-0.0023175	-0.00217651	0.00151547	0.00287867	0.00136017	0.000978681	0.00252874	0.00404942	0.00385395	0.00371824	0.00355451	0.00287133	0.00335927	0.00326126	0.00209618	-0.000791242	-0.000104526	0.000783969	-0.000416438	-0.00224978	-0.00303161	-0.000573238	0.00122383	0.00267062	0.00330586	0.00386405	0.00476239	0.00526764	0.00558495	0.00552099	0.00555202	0.00582791	0.00691851	0.00682686	0.00661077	0.00735033	0.00808123	0.00689763	0.00784586	0.00509176	0.00268466	0.0056637	0.00879557
-0.00218635	-0.0110402	-0.0127105	-0.0050692	0.000817688	0.00212677	3.6054e-05	-0.00288448	-0.00298262	0.000792095	0.00190265	0.000287981	0.000619856	0.00233813	0.00421908	0.00439675	0.00333375	0.00302342	0.00255905	0.003576	0.00347876	0.0030116	0.000928604	0.000844858	0.00129651	0.000373096	-0.000382428	-0.00123981	-5.00997e-05	0.00131	0.00253582	0.00327337	0.0040065	0.00465731	0.00501518	0.00524451	0.00524898	0.00529411	0.00531228	0.00560452	0.00543707	0.00537425	0.00614759	0.00733678	0.00637407	0.00805583	0.00622524	0.00437577	0.00656459	0.00907152
-0.00250127	-0.0113703	-0.0119698	-0.00435169	0.00124011	0.00195871	-0.000759401	-0.00461598	-0.00472869	-4.85561e-05	0.00156444	0.000421974	0.000680336	0.002227	0.00404949	0.00459933	0.00372051	0.00332092	0.00303036	0.00368281	0.00340502	0.00311247	0.00174597	0.0017769	0.00256806	0.00212193	0.0016616	0.0015419	0.00223896	0.00314634	0.00352731	0.00405828	0.00463728	0.00479676	0.00474952	0.0043205	0.00445121	0.00521894	0.00534585	0.00440707	0.00379644	0.00391624	0.00475073	0.00592086	0.00486313	0.00616048	0.00477041	0.00444228	0.00613751	0.00758915
-0.00270868	-0.00870774	-0.00799224	-0.00193851	0.00140068	0.000723949	-0.00224129	-0.00510687	-0.0044115	4.78593e-05	0.0018635	0.000505777	-9.40193e-05	0.00157449	0.00314112	0.00368426	0.00301539	0.00220397	0.00244537	0.0029227	0.00299207	0.00248598	0.00125714	0.00149664	0.00243571	0.00236713	0.00224514	0.00286882	0.00334436	0.00375104	0.00387179	0.00393414	0.00435686	0.0047626	0.00416634	0.00277058	0.00241324	0.00381982	0.00468274	0.00424724	0.00347006	0.00311672	0.00398235	0.00511617	0.00384719	0.00375226	0.00297232	0.00397476	0.00633587	0.00708818
-0.00241273	-0.00489838	-0.0038831	0.000457656	0.00202073	0.000417401	-0.00167303	-0.00300451	-0.00157871	0.00142806	0.00197127	-0.000454548	-0.00184282	-0.000678587	0.000688839	0.000573317	-0.00104533	-0.00130101	0.000337962	0.00152902	0.00185737	0.00106087	-0.000240626	-0.000439719	5.69099e-06	0.000299755	0.000776142	0.00237208	0.00342801	0.00362663	0.00345499	0.00271188	0.00315402	0.00434537	0.0038693	0.00282373	0.00224364	0.00291642	0.00383726	0.00363324	0.0029336	0.00292104	0.00423216	0.00513498	0.00310972	0.00211674	0.00103534	0.00206373	0.00533399	0.00606912
0.000195901	-0.0014624	-0.00203904	0.000448756	0.00181958	0.00013811	-0.00245046	-0.00418874	-0.00378156	-0.00119949	-0.000522677	-0.0021122	-0.00328507	-0.00329446	-0.00223804	-0.00322225	-0.00499662	-0.00441288	-0.00223903	-2.40419e-05	0.000432475	-0.000552848	-0.00256291	-0.00290998	-0.00180035	-0.00161488	-0.000420066	0.00172337	0.00311639	0.00335531	0.00368295	0.00328893	0.00351107	0.00424027	0.00359706	0.00286378	0.00233202	0.00252562	0.00242837	0.00245368	0.0025619	0.00240509	0.00354566	0.00444458	0.00285641	0.00312876	0.00258161	0.00306011	0.00509007	0.00543071
0.00311087	0.000665534	-0.00143323	0.000604867	0.00265031	0.00058469	-0.00250902	-0.00449321	-0.00544296	-0.00309483	-0.00208762	-0.00265394	-0.00318559	-0.00347617	-0.00353047	-0.00551131	-0.00620292	-0.00506579	-0.00320686	-0.00040011	-0.00110177	-0.0028426	-0.00589916	-0.00501463	-0.00212276	-0.00136569	-0.000128764	0.00147232	0.00256147	0.00314054	0.00389246	0.00423071	0.0044865	0.00469547	0.00457124	0.00389818	0.00320809	0.00325956	0.00272493	0.00288608	0.00312437	0.00320949	0.00473233	0.00544865	0.00405764	0.00492677	0.00528016	0.00598531	0.00659801	0.00673159
0.00502269	0.00185083	-0.0019736	0.000252196	0.00274258	0.000768232	-0.00199004	-0.00445609	-0.00662648	-0.00517235	-0.00327436	-0.00289791	-0.00348733	-0.0035999	-0.00352396	-0.0048327	-0.00445219	-0.00461599	-0.00247183	0.000712135	7.67434e-05	-0.00124112	-0.00476039	-0.0046346	-0.000834939	0.000745812	0.00132046	0.00165156	0.00261318	0.00330221	0.00394724	0.00431826	0.0044162	0.00416303	0.00415778	0.00378741	0.00319164	0.00276846	0.00224349	0.0011397	0.00138906	0.00203077	0.00462786	0.00572253	0.00430454	0.00461343	0.0053267	0.00649762	0.00699426	0.00788045
0.00520083	0.00316125	-0.000212308	3.44608e-05	0.00152017	-0.000213575	-0.00198898	-0.00341034	-0.00559657	-0.00578987	-0.00392756	-0.00328191	-0.00437602	-0.00400096	-0.00356816	-0.00423483	-0.00453796	-0.00606422	-0.00388056	-0.000782922	-0.000978704	-0.00206968	-0.00535642	-0.00546357	-0.00187482	-0.00042809	-0.00104088	-0.00108183	0.00104473	0.00263742	0.00325054	0.00324982	0.00333383	0.00350376	0.00397293	0.00400036	0.0033248	0.00295233	0.00289413	0.00106693	0.00055613	0.000743125	0.00376537	0.00498341	0.0029666	0.00191764	0.00334699	0.00532285	0.00606793	0.00779606
0.00377294	0.00286548	0.000948307	0.000141848	6.6113e-05	-0.00201247	-0.00220836	-0.00168496	-0.00235996	-0.00421585	-0.00412264	-0.00349708	-0.00438137	-0.00263929	-0.00232284	-0.00277399	-0.00343341	-0.00527933	-0.00315875	-0.00101301	-0.000569083	-0.00121408	-0.00366862	-0.00316382	-0.000913417	-0.000943352	-0.00275117	-0.0030531	-0.000311074	0.00165903	0.00104671	-5.83821e-05	0.000635112	0.00203117	0.00267118	0.00235303	0.00173062	0.00169025	0.00280468	0.00237788	0.00152046	0.000513998	0.00287881	0.00414682	0.0024946	0.000857047	0.00237676	0.00436322	0.00534077	0.00688353
0.00385497	0.00328223	0.00155789	0.00020144	-0.000535961	-0.00290775	-0.00274245	-0.00156307	-0.00172054	-0.003345	-0.0034167	-0.00248041	-0.00300761	-0.000915099	-0.000241428	-0.000637957	-0.00160586	-0.00304491	-0.00117616	0.000321185	0.00109224	9.7248e-05	-0.00236431	-0.00201997	0.000282852	0.000953373	-0.000666812	-0.000976993	0.000764726	0.00188583	0.00182307	0.00119599	0.00150758	0.00255458	0.00177503	0.00121271	0.00151676	0.00204489	0.00272282	0.00257321	0.00203782	0.000336249	0.00281328	0.00471164	0.00387463	0.00345018	0.00425461	0.00461008	0.00547297	0.00659096
0.00446821	0.00410215	0.00212492	0.000297468	-0.000876724	-0.00378376	-0.00380759	-0.00254077	-0.00254911	-0.00257802	-0.00300444	-0.00199385	-0.00263209	-0.000378823	0.000644381	-2.23014e-05	-0.000687489	-0.00196576	-0.000247627	0.00122069	0.00106959	-0.000458455	-0.00335996	-0.00313707	-0.00065589	0.000528311	-0.000568389	-0.000447492	0.00121831	0.00203137	0.00203852	0.00171715	0.00235688	0.00294762	0.00114427	0.000335638	0.000957706	0.00180437	0.00297487	0.00410134	0.00431251	0.00334266	0.00449371	0.00602205	0.0061828	0.00632857	0.00636082	0.00601431	0.00667353	0.00719078
0.00482719	0.00418512	0.00122762	-0.00103965	-0.00176168	-0.00451653	-0.0043891	-0.00313308	-0.00350318	-0.00254521	-0.00284388	-0.00167632	-0.00283974	-0.00075012	0.00067664	3.60445e-05	7.64739e-05	-0.00212371	-0.00116908	6.37052e-05	-0.000628213	-0.00251441	-0.00480847	-0.00396534	-0.00124603	-0.000102012	-0.00136139	-0.000727063	0.00181235	0.00281947	0.00200491	0.00107666	0.00224652	0.00335129	0.00230988	0.00174919	0.00233838	0.00281403	0.00396768	0.00505969	0.00543632	0.00522674	0.00583844	0.00655832	0.00664076	0.00707922	0.00729617	0.00729695	0.00759652	0.00656642
[truncated: 369 more rows]
[truncated: 401 more columns]

## Sheet: Figure3D
0	-0.00958126	-0.00417438	-0.00291906	-0.00242592	-0.00019713	-0.000317472	0.00127997	0.00113043	-0.00077536	-0.0010064	0.000823801	0.00163116	0.00105002	0.0014838	0.00108516	1.14808e-05	-0.000381185	0.000351019	0.00118808	0.000131495	0.000740264	0.00129504	0.00139975	0.00128569	0.00119404	0.00209449	0.00187201	0.00258051	0.00296939	0.00211983	0.00096141	0.0019603	0.00238841	0.00231351	0.0026546	0.00215438	9.94605e-05	-0.000104608	0.0022447	0.00256687	0.00152906	0.0012768	0.000861781	-9.37617e-05	0.000186302	0.000870176	0.000246136	-0.000421289	0.00121888
[truncated: 450 more rows]
[truncated: 401 more columns]

[truncated: 21 more sheets: Figure3E, Figure 3C-F, Figure 4A, Figure4B, Figure4D, Figure4E, Figure 4C-F, Figure 5A, Figure 5B, Figure 5C, Figure6A, Figure S1, Figure S2, Figure S3, Figure S4, Figure S5, Figure3C, Figure4A, Figure4C, Figure5A …]
